# Supplementary material for: Elucidation of the genetic determination of body weight and size in Chinese local chicken breeds by large-scale genomic analyses
Source: BMC Genomics. 2024 Mar 20;25:296. doi: 10.1186/s12864-024-10185-6 (PMC10956266; doi:10.1186/s12864-024-10185-6)
Supplement: Supplementary file 2 — Supplementary Material 2 [file 12864_2024_10185_MOESM2_ESM.xlsx]

## Sheet: Table S1
Table S1 The clean data and mapping details of resequencing samples.
Samples	Clean reads	Mapping reads	Mapping rate	Properly paired reads	Properly paired ratio	Mean depth	Raw_reads	Raw_bases	Clean_reads	Clean_bases	Clean_Data/Raw_Data(%)	Clean_GC_rate(%)	Clean_Q20(%)	Clean_Q30(%)
1	43015968	42895536	0.9972	42874251	0.9967	5.994	43998726	6599808900	42900614	6435092100	97.5	42.13	97.58	93.95
100	52140164	52013493	0.9976	51985999	0.997	7.2627	52920714	7938107100	52008854	7801328100	98.28	42.08	96	91.09
102	42910944	42808713	0.9976	42786800	0.9971	5.9768	43454688	6518203200	42794320	6419148000	98.48	42.11	96.01	91.1
103	55409582	55274722	0.9976	55245441	0.997	7.7075	56509002	8476350300	55241380	8286207000	97.76	42.16	96.54	92.33
105	49156672	49044763	0.9977	49018881	0.9972	6.8479	49913150	7486972500	49034534	7355180100	98.24	41.97	96.31	91.79
106	40376188	40278273	0.9976	40255918	0.997	5.6231	41112166	6166824900	40264766	6039714900	97.94	42.17	96.5	92.12
107	45348002	45246417	0.9978	45224367	0.9973	6.32	46065348	6909802200	45238106	6785715900	98.2	42.07	96.41	91.89
11	48182502	48058837	0.9974	48030080	0.9968	6.7082	48906842	7336026300	48023788	7203568200	98.19	42.03	98.04	94.05
111	51946701	51825259	0.9977	51799234	0.9972	7.2345	52757172	7913575800	51799788	7769968200	98.19	42.09	96.62	92.41
118	49852572	49731504	0.9976	49705802	0.9971	6.9362	51367932	7705189800	49707950	7456192500	96.77	42.22	96.76	92.71
119	48869871	48758663	0.9977	48732841	0.9972	6.8113	49649398	7447409700	48747810	7312171500	98.18	41.92	96.37	91.81
121	58428098	58287930	0.9976	58258845	0.9971	8.1341	59178576	8876786400	58257994	8738699100	98.44	42.13	96.72	92.64
123	43611324	43516337	0.9978	43495914	0.9974	6.0772	44205082	6630762300	43492604	6523890600	98.39	42.06	96.34	91.74
125	52601175	52485195	0.9978	52460624	0.9973	7.3303	53265050	7989757500	52460844	7869126600	98.49	41.85	96.56	92.25
127	46847895	46736386	0.9976	46713122	0.9971	6.5224	47664926	7149738900	46712588	7006888200	98	42.21	96.56	92.24
128	41667286	41567480	0.9976	41545240	0.9971	5.8039	42291092	6343663800	41553908	6233086200	98.26	42	96.32	91.7
129	48704241	48582403	0.9975	48555438	0.9969	6.7815	49286524	7392978600	48567368	7285105200	98.54	42.15	96.44	91.97
13	44129807	44013263	0.9974	43986537	0.9968	6.143	44744290	6711643500	43982630	6597394500	98.3	41.99	97.99	93.92
131	49953188	49832179	0.9976	49806121	0.9971	6.9569	50693020	7603953000	49813700	7472055000	98.27	42.14	96.54	92.21
138	51241627	51113799	0.9975	51086254	0.997	7.1341	51908868	7786330200	51096710	7664506500	98.44	42.11	95.92	90.74
139	44294893	44187557	0.9976	44163815	0.997	6.1677	44851096	6727664400	44163282	6624492300	98.47	42.06	96.32	91.7
141	41113141	41010416	0.9975	40988030	0.997	5.7233	41632096	6244814400	40995080	6149262000	98.47	42.22	96.3	91.67
143	48282081	48169337	0.9977	48145478	0.9972	6.7218	49004508	7350676200	48145366	7221804900	98.25	42.07	96.61	92.4
149	47485574	47371137	0.9976	47346664	0.9971	6.6141	48379384	7256907600	47365796	7104869400	97.9	42.08	96.69	92.55
15	57705684	57564265	0.9975	57532780	0.997	8.0183	59201878	8880281700	57458008	8618701200	97.05	42.56	98.31	94.91
150	46980000	46868238	0.9976	46844512	0.9971	6.5428	47559996	7133999400	46849520	7027428000	98.51	42.1	96.41	91.9
152	51891963	51769536	0.9976	51740844	0.9971	7.2304	52532426	7879863900	51751450	7762717500	98.51	41.9	96.71	92.49
155	53328328	53202769	0.9976	53174365	0.9971	7.4333	54016824	8102523600	53194504	7979175600	98.48	42.03	96.57	92.13
156	43308882	43208138	0.9977	43184603	0.9971	6.0362	43915028	6587254200	43195826	6479373900	98.36	41.93	96.85	92.8
159	43353479	43254597	0.9977	43231600	0.9972	6.0442	43922818	6588422700	43241782	6486267300	98.45	42.01	96.56	92.11
16	49688001	49559846	0.9974	49530389	0.9968	6.9168	50511566	7576734900	49524716	7428707400	98.05	42.02	98.12	94.29
161	40069613	39977148	0.9977	39956039	0.9972	5.5826	40750952	6112642800	39966118	5994917700	98.07	42.04	96.62	92.29
162	39229945	39145381	0.9978	39126319	0.9974	5.4727	39777676	5966651400	39143392	5871508800	98.41	41.91	96.49	91.93
163	49670062	49549143	0.9976	49521415	0.997	6.9224	50145124	7521768600	49541986	7431297900	98.8	42.04	96.61	92.23
165	47701367	47595054	0.9978	47570080	0.9972	6.6516	48311854	7246778100	47586244	7137936600	98.5	41.84	96.62	92.26
169	50122007	50001748	0.9976	49974465	0.9971	6.9843	50831124	7624668600	49994478	7499171700	98.35	41.86	96.98	93.08
171	46434825	46329263	0.9977	46306303	0.9972	6.4705	47135114	7070267100	46312832	6946924800	98.26	42.27	96.74	92.55
176	46306738	46204111	0.9978	46179977	0.9973	6.458	46899436	7034915400	46202990	6930448500	98.52	41.91	96.56	92.09
180	46645412	46538163	0.9977	46514186	0.9972	6.4934	47560146	7134021900	46499644	6974946600	97.77	42.15	96.63	92.28
186	46509358	46402373	0.9977	46377292	0.9972	6.4824	47209036	7081355400	46388084	6958212600	98.26	41.9	96.61	92.23
187	61084952	60938562	0.9976	60905059	0.9971	8.5145	61679102	9251865300	60937486	9140622900	98.8	41.92	96.53	92.06
188	46606671	46501833	0.9978	46475921	0.9972	6.4982	47171208	7075681200	46491590	6973738500	98.56	41.88	96.38	91.69
189	49458229	49347978	0.9978	49323396	0.9973	6.8904	50644572	7596685800	49329600	7399440000	97.4	42.09	96.79	92.63
19	47304641	47177594	0.9973	47149670	0.9967	6.581	48059150	7208872500	47144430	7071664500	98.1	42.04	98.2	94.54
190	71903218	71739925	0.9977	71703049	0.9972	10.0208	73070840	10960626000	71727262	10759089300	98.16	41.76	96.54	92.15
192	37396834	37307775	0.9976	37288119	0.9971	5.2085	37987492	5698123800	37291920	5593788000	98.17	42.24	96.36	91.75
194	48338857	48227157	0.9977	48201825	0.9972	6.7347	48923560	7338534000	48201728	7230259200	98.52	42.02	96.72	92.58
197	45988823	45880942	0.9977	45855957	0.9971	6.4087	46722712	7008406800	45870630	6880594500	98.18	42.1	96.39	91.81
198	45570475	45466119	0.9977	45442024	0.9972	6.3514	45998892	6899833800	45451194	6817679100	98.81	41.88	96.28	91.57
20	41779648	41668505	0.9973	41642603	0.9967	5.8171	42344646	6351696900	41643336	6246500400	98.34	41.91	98.16	94.39
200	51881359	51763436	0.9977	51737512	0.9972	7.2276	52662816	7899422400	51741336	7761200400	98.25	42.13	96.26	91.53
201	48186264	48075961	0.9977	48051197	0.9972	6.7142	48969602	7345440300	48061960	7209294000	98.15	42.08	96.55	92.19
204	52465584	52337228	0.9976	52311146	0.9971	7.3067	53345080	8001762000	52325648	7848847200	98.09	42.2	96.82	92.82
205	48576212	48458360	0.9976	48431693	0.997	6.7667	49278238	7391735700	48446486	7266972900	98.31	42.05	96.68	92.5
207	47679882	47567549	0.9976	47542308	0.9971	6.6412	48392986	7258947900	47544848	7131727200	98.25	42.15	96.49	92.05
208	42356639	42257214	0.9977	42234384	0.9971	5.9001	42925276	6438791400	42237990	6335698500	98.4	41.91	96.32	91.64
21	61625826	61471451	0.9975	61436408	0.9969	8.5849	62441228	9366184200	61440106	9216015900	98.4	41.85	98.13	94.32
211	46721851	46582156	0.997	46558265	0.9965	6.5	47531620	7129743000	46605216	6990782400	98.05	42.1	96.86	92.92
212	49409520	49293044	0.9976	49266243	0.9971	6.8837	50123334	7518500100	49279010	7391851500	98.32	42	96.56	92.2
213	48360483	48249613	0.9977	48224264	0.9972	6.7416	48923900	7338585000	48246060	7236909000	98.61	41.99	96.39	91.82
214	37771552	37686601	0.9978	37667843	0.9973	5.2631	38414514	5762177100	37671498	5650724700	98.07	42.05	96.64	92.41
215	50745500	50628164	0.9977	50600883	0.9972	7.0706	51583936	7737590400	50614632	7592194800	98.12	41.93	96.45	91.96
216	53188878	53061636	0.9976	53034451	0.9971	7.402	54014028	8102104200	53030260	7954539000	98.18	42.31	96.98	93.22
218	37062565	36979036	0.9977	36960216	0.9972	5.1644	37608232	5641234800	36963842	5544576300	98.29	41.9	96.62	92.35
22	61174271	61008302	0.9973	60969960	0.9967	8.5149	61924628	9288694200	60974082	9146112300	98.46	41.96	97.97	93.84
220	46134782	46023482	0.9976	45996915	0.997	6.421	46806830	7021024500	45984910	6897736500	98.24	42.12	96.62	92.21
221	44766783	44654785	0.9975	44628755	0.9969	6.2291	45674856	6851228400	44621978	6693296700	97.69	42.18	96.81	92.67
222	47270421	47157643	0.9976	47129578	0.997	6.5867	47935228	7190284200	47147088	7072063200	98.36	41.78	96.39	91.67
223	41487429	41387721	0.9976	41363776	0.997	5.7775	42189856	6328478400	41367372	6205105800	98.05	41.98	96.55	92.02
224	48150799	48028208	0.9975	48000608	0.9969	6.7034	48818446	7322766900	48007728	7201159200	98.34	42	96.58	92.11
227	56720604	56576630	0.9975	56542282	0.9969	7.8951	57632566	8644884900	56554626	8483193900	98.13	41.98	96.45	91.82
229	45290266	45172695	0.9974	45144951	0.9968	6.307	45948614	6892292100	45168726	6775308900	98.3	42.08	96.51	91.95
23	50461375	50332805	0.9975	50302616	0.9969	7.0283	51141570	7671235500	50303320	7545498000	98.36	42.05	98.06	94.12
231	47336629	47222405	0.9976	47196400	0.997	6.585	48689660	7303449000	47172674	7075901100	96.88	42	96.63	92.24
232	42762086	42657131	0.9975	42632822	0.997	5.9566	43269286	6490392900	42641650	6396247500	98.55	42.05	96.57	92.06
233	43974907	43871995	0.9977	43846761	0.9971	6.121	44925488	6738823200	43829638	6574445700	97.56	41.94	96.46	91.83
234	54790673	54649966	0.9974	54618678	0.9969	7.5869	55488532	8323279800	54524006	8178600900	98.26	42.27	96.55	92.31
235	52081701	51953060	0.9975	51923052	0.997	7.2439	52932356	7939853400	51911618	7786742700	98.07	42.38	96.56	92.09
236	42950971	42848426	0.9976	42822792	0.997	5.9846	43544978	6531746700	42836260	6425439000	98.37	41.88	96.51	91.94
238	42546516	42438083	0.9975	42412332	0.9968	5.9235	43093230	6463984500	42420996	6363149400	98.44	42.09	96.41	91.7
239	37967210	37872957	0.9975	37852781	0.997	5.2893	38408820	5761323000	37865414	5679812100	98.59	42.23	96.51	91.96
240	48967981	48843722	0.9975	48814083	0.9969	6.8158	49785184	7467777600	48810908	7321636200	98.04	42.14	96.54	92.02
241	46236509	46120633	0.9975	46092425	0.9969	6.4386	46909662	7036449300	46105380	6915807000	98.29	42.04	96.52	91.99
242	32927349	32844636	0.9975	32825230	0.9969	4.5853	33502158	5025323700	32836136	4925420400	98.01	42.11	96.68	92.35
243	46947320	46832614	0.9976	46805052	0.997	6.5392	47552666	7132899900	46820116	7023017400	98.46	41.89	96.43	91.73
244	46709397	46593297	0.9975	46563686	0.9969	6.5054	47215200	7082280000	46572272	6985840800	98.64	41.87	96.44	91.76
245	44471094	44356829	0.9974	44328830	0.9968	6.1911	45063674	6759551100	44340708	6651106200	98.4	42.13	96.63	92.22
246	43686863	43579387	0.9975	43552799	0.9969	6.0835	44270356	6640553400	43559570	6533935500	98.39	41.86	96.47	91.85
247	40889660	40791425	0.9976	40767243	0.997	5.6921	41533316	6229997400	40760172	6114025800	98.14	41.86	96.63	92.22
248	45817302	45704186	0.9975	45677719	0.997	6.3773	46488072	6973210800	45675848	6851377200	98.25	41.87	96.37	91.59
251	44599112	44482953	0.9974	44456542	0.9968	6.2103	44967500	6745125000	44473678	6671051700	98.9	42.11	96.52	91.96
252	37534176	37441918	0.9975	37419823	0.997	5.2252	37997318	5699597700	37409884	5611482600	98.45	41.94	96.58	92.07
254	55704698	55542918	0.9971	55511619	0.9965	7.7609	56164838	8424725700	55545442	8331816300	98.9	42.01	96.92	92.89
255	44899037	44787119	0.9975	44758808	0.9969	6.2513	45487572	6823135800	44768450	6715267500	98.42	42.02	96.51	91.91
256	41243475	41135151	0.9974	41108170	0.9967	5.7422	41716158	6257423700	41127566	6169134900	98.59	41.79	96.46	91.82
258	41411033	41309586	0.9976	41285732	0.997	5.7648	42127976	6319196400	41287240	6193086000	98	41.8	96.37	91.57
260	50190575	50066712	0.9975	50039518	0.997	6.9852	51177672	7676650800	50038756	7505813400	97.77	41.97	96.82	92.67
262	46268543	46161784	0.9977	46136337	0.9971	6.4449	46964032	7044604800	46139822	6920973300	98.25	42.03	96.69	92.35
263	38937641	38840061	0.9975	38816492	0.9969	5.4195	39532856	5929928400	38816328	5822449200	98.19	41.92	96.54	91.98
264	46986721	46878331	0.9977	46851746	0.9971	6.546	47674460	7151169000	46859202	7028880300	98.29	41.82	96.27	91.37
266	53994515	53859431	0.9975	53827103	0.9969	7.5171	54665600	8199840000	53839408	8075911200	98.49	41.87	96.5	91.92
267	50983154	50845262	0.9973	50813169	0.9967	7.0984	51839336	7775900400	50846524	7626978600	98.08	42.02	96.68	92.33
268	41428577	41327575	0.9976	41302029	0.9969	5.7701	42074736	6311210400	41304416	6195662400	98.17	41.75	96.52	91.85
270	42560591	42457549	0.9976	42430933	0.997	5.9294	43161670	6474250500	42437376	6365606400	98.32	41.85	96.57	91.96
271	42168024	42060381	0.9974	42032236	0.9968	5.8713	42761518	6414227700	42042186	6306327900	98.32	41.86	96.8	92.55
272	39922911	39826524	0.9976	39802372	0.997	5.5605	40456904	6068535600	39797418	5969612700	98.37	41.82	96.72	92.33
275	41142009	41040535	0.9975	41015826	0.9969	5.7278	41816132	6272419800	41017768	6152665200	98.09	42.1	97.02	93.08
276	48512104	48400205	0.9977	48372007	0.9971	6.7642	49055090	7358263500	48390132	7258519800	98.64	41.59	96.53	91.86
277	43527248	43415867	0.9974	43388122	0.9968	6.0632	44071750	6610762500	43408796	6511319400	98.5	42.05	96.88	92.77
278	53078629	52947671	0.9975	52916746	0.997	7.3878	54175864	8126379600	52910552	7936582800	97.66	41.97	96.89	92.74
279	44119132	44017818	0.9977	43990880	0.9971	6.1493	44692190	6703828500	43999072	6599860800	98.45	41.65	96.75	92.41
28	58256451	58104766	0.9974	58070049	0.9968	8.1095	59010890	8851633500	58062364	8709354600	98.39	41.93	98.06	94.13
281	44207993	44095525	0.9975	44068429	0.9968	6.1562	44832338	6724850700	44081160	6612174000	98.32	41.87	96.82	92.59
282	44433864	44328825	0.9976	44301834	0.997	6.1928	45031910	6754786500	44314268	6647140200	98.41	41.69	96.63	92.13
283	51883782	51758964	0.9976	51729823	0.997	7.2266	52653138	7897970700	51736340	7760451000	98.26	41.99	96.8	92.54
284	42627962	42525906	0.9976	42500777	0.997	5.9375	43289472	6493420800	42501714	6375257100	98.18	41.9	96.75	92.41
285	42362074	42254276	0.9975	42227646	0.9968	5.9012	42876968	6431545200	42245464	6336819600	98.53	41.97	96.66	92.21
288	46888846	46773642	0.9975	46744460	0.9969	6.5311	47487614	7123142100	46757980	7013697000	98.46	41.88	96.76	92.43
289	48905610	48782730	0.9975	48752521	0.9969	6.7944	51056684	7658502600	48737758	7310663700	95.46	42.37	97	93.04
291	48251623	48141667	0.9977	48113692	0.9971	6.7234	48880598	7332089700	48112642	7216896300	98.43	41.69	96.21	91.07
292	50392132	50264081	0.9975	50233882	0.9969	6.9711	55057286	8258592900	50145102	7521765300	91.08	42.82	96.99	93.02
293	40398911	40297833	0.9975	40273803	0.9969	5.6234	40863422	6129513300	40275802	6041370300	98.56	41.87	96.11	91.23
294	42643537	42535007	0.9975	42508709	0.9968	5.9328	43241950	6486292500	42517124	6377568600	98.32	41.93	96.27	91.63
296	61985950	61833642	0.9975	61799041	0.997	8.6225	62955248	9443287200	61777268	9266590200	98.13	42.12	97.05	92.09
297	60256071	60101480	0.9974	60066218	0.9968	8.3871	60940334	9141050100	60077590	9011638500	98.58	42.21	96.51	90.65
298	70687255	70506459	0.9974	70464838	0.9969	9.8356	71331156	10699673400	70456170	10568425500	98.77	42.15	96.97	91.86
299	69400562	69216314	0.9973	69175127	0.9968	9.6574	70038712	10505806800	69175406	10376310900	98.77	42.3	96.76	91.3
30	40797373	40700385	0.9976	40677450	0.9971	5.6827	41382676	6207401400	40661644	6099246600	98.26	41.93	98.14	94.34
300	64705470	64536501	0.9974	64497968	0.9968	9.0067	65243596	9786539400	64506070	9675910500	98.87	42.15	96.92	91.7
301	65791299	65594473	0.997	65549448	0.9963	9.1455	66657022	9998553300	65564542	9834681300	98.36	42.55	96.88	91.66
302	65403104	65231856	0.9974	65192317	0.9968	9.1012	66172144	9925821600	65196722	9779508300	98.53	42.08	96.62	90.97
303	46841657	46718902	0.9974	46691152	0.9968	6.5215	47406672	7111000800	46705426	7005813900	98.52	42.09	96.94	91.76
304	53158749	53014034	0.9973	52980739	0.9967	7.3973	53525420	8028813000	52991340	7948701000	99	42.18	96.41	90.44
305	62148892	61973757	0.9972	61932756	0.9965	8.6478	62586460	9387969000	61955462	9293319300	98.99	42.17	96.77	91.35
306	53788196	53635624	0.9972	53600523	0.9965	7.4824	54200774	8130116100	53613086	8041962900	98.92	42.12	96.62	90.95
307	67997461	67819112	0.9974	67779062	0.9968	9.4634	68661798	10299269700	67782772	10167415800	98.72	42.08	96.77	91.33
308	55190328	55030550	0.9971	54992777	0.9964	7.6748	55681300	8352195000	55009702	8251455300	98.79	42.16	96.48	90.63
309	61603971	61432558	0.9972	61392841	0.9966	8.5719	62157716	9323657400	61411298	9211694700	98.8	42.24	96.53	90.74
310	54682038	54534563	0.9973	54500097	0.9967	7.6077	55350104	8302515600	54505906	8175885900	98.47	42.28	96.54	90.75
311	50822381	50688346	0.9974	50657653	0.9968	7.0679	51499860	7724979000	50645626	7596843900	98.34	42.31	96.44	90.52
313	58128898	57972611	0.9973	57937290	0.9967	8.0869	58632094	8794814100	57931460	8689719000	98.81	42.23	96.78	91.38
314	59195189	59027617	0.9972	58988531	0.9965	8.2358	59511208	8926681200	59007940	8851191000	99.15	42.23	96.62	90.98
315	62038971	61884220	0.9975	61848361	0.9969	8.6364	62700776	9405116400	61848298	9277244700	98.64	42.15	96.7	91.18
318	78930385	78718146	0.9973	78669549	0.9967	10.983	79654500	11948175000	78681548	11802232200	98.78	42.18	96.79	91.4
319	56023166	55871919	0.9973	55837838	0.9967	7.79	56555980	8483397000	55823388	8373508200	98.7	42.44	96.56	90.82
32	43014232	42903558	0.9974	42876571	0.9968	5.9908	43672746	6550911900	42881542	6432231300	98.19	41.78	97.88	93.56
320	64852192	64676002	0.9973	64637949	0.9967	9.0185	65533294	9829994100	64629552	9694432800	98.62	42.34	97.15	92.36
322	49139064	49016005	0.9975	48985863	0.9969	6.8427	49738440	7460766000	48994226	7349133900	98.5	41.89	96.23	89.9
323	46486559	46369281	0.9975	46340853	0.9969	6.4733	46822716	7023407400	46348228	6952234200	98.99	41.87	95.77	88.71
324	68909452	68738648	0.9975	68701319	0.997	9.5936	69644178	10446626700	68704210	10305631500	98.65	42.16	96.75	91.24
325	55462641	55326001	0.9975	55293738	0.997	7.7253	55906320	8385948000	55300046	8295006900	98.92	42.06	96.54	90.72
326	52913289	52778350	0.9974	52745443	0.9968	7.3691	53409322	8011398300	52758440	7913766000	98.78	41.92	96.7	91.1
327	63893413	63728642	0.9974	63691590	0.9968	8.8929	64464076	9669611400	63691480	9553722000	98.8	42.32	97.09	92.17
328	60493725	60335894	0.9974	60300527	0.9968	8.4209	61153298	9172994700	60317866	9047679900	98.63	42.19	97.01	91.94
33	44362309	44244044	0.9973	44216660	0.9967	6.1747	45295476	6794321400	44220484	6633072600	97.63	42.02	98.21	94.57
330	56305349	56161587	0.9974	56128507	0.9969	7.8405	56843232	8526484800	56143218	8421482700	98.77	42.11	96.92	91.69
331	49411135	49289168	0.9975	49260488	0.997	6.8823	49799056	7469858400	49268304	7390245600	98.93	41.93	96.97	91.81
332	49722879	49596920	0.9975	49567458	0.9969	6.9231	50245422	7536813300	49571646	7435746900	98.66	41.95	96.87	91.55
333	54692594	54551359	0.9974	54518071	0.9968	7.6178	55022988	8253448200	54541384	8181207600	99.12	41.95	96.93	91.73
334	47762665	47638741	0.9974	47609445	0.9968	6.6479	48032816	7204922400	47597758	7139663700	99.09	42.17	96.78	91.34
335	52096781	51968409	0.9975	51938572	0.997	7.2564	52675120	7901268000	51947242	7792086300	98.62	41.92	96.64	90.98
336	53981894	53837405	0.9973	53803690	0.9967	7.509	54600112	8190016800	53801514	8070227100	98.54	42.13	96.95	91.79
338	42778421	42672189	0.9975	42647467	0.9969	5.9548	43454096	6518114400	42646028	6396904200	98.14	42.15	96.83	91.44
339	53407021	53266799	0.9974	53234267	0.9968	7.4356	54040236	8106035400	53253562	7988034300	98.54	42.21	96.75	91.23
340	48417276	48288273	0.9973	48256972	0.9967	6.7375	49227990	7384198500	48266754	7240013100	98.05	42.2	96.81	91.42
341	50625348	50499870	0.9975	50470128	0.9969	7.051	51052730	7657909500	50481184	7572177600	98.88	41.89	96.83	91.46
342	52357223	52223904	0.9975	52192246	0.9968	7.2917	52807330	7921099500	52207032	7831054800	98.86	41.86	96.8	91.36
343	50264316	50131319	0.9974	50099635	0.9967	6.995	50947368	7642105200	50101380	7515207000	98.34	41.95	96.74	91.23
344	56617607	56480681	0.9976	56448426	0.997	7.8839	57275270	8591290500	56438660	8465799000	98.54	41.79	96.77	91.3
345	56403624	56264908	0.9975	56234088	0.997	7.8554	56990844	8548626600	56239108	8435866200	98.68	42.04	96.92	91.7
346	61781450	61631796	0.9976	61599716	0.9971	8.5943	63311536	9496730400	61562420	9234363000	97.24	42.08	97.04	92.01
347	54658421	54529206	0.9976	54500119	0.9971	7.6152	55411056	8311658400	54499926	8174988900	98.36	41.91	96.93	91.71
349	45606440	45490460	0.9975	45462599	0.9968	6.3297	46093146	6913971900	45417650	6812647500	98.53	42.13	96.59	90.95
35	45020931	44916140	0.9977	44891613	0.9971	6.2736	45827998	6874199700	44891854	6733778100	97.96	41.83	98.07	94.12
351	51839343	51710357	0.9975	51680783	0.9969	7.2166	52259370	7838905500	51680268	7752040200	98.89	42.1	96.88	91.6
352	57755430	57604915	0.9974	57572461	0.9968	8.0402	58392738	8758910700	57582064	8637309600	98.61	42.1	97.14	92.27
353	50080710	49958601	0.9976	49930701	0.997	6.9767	50519858	7577978700	49935470	7490320500	98.84	41.88	96.87	91.55
354	48404203	48280416	0.9974	48252697	0.9969	6.7426	48602180	7290327000	48264804	7239720600	99.31	42	96.94	91.74
355	56362156	56214440	0.9974	56182386	0.9968	7.8438	57183304	8577495600	56186164	8427924600	98.26	42.07	96.96	91.81
356	56795008	56642985	0.9973	56606857	0.9967	7.9064	57218654	8582798100	56616576	8492486400	98.95	41.94	96.76	91.29
357	48693776	48575656	0.9976	48550254	0.9971	6.7794	49315224	7397283600	48537168	7280575200	98.42	42.01	97.14	92.26
358	48570528	48447001	0.9975	48417389	0.9968	6.7633	49046016	7356902400	48424480	7263672000	98.73	41.76	96.64	90.98
359	54030231	53892824	0.9975	53860501	0.9969	7.5243	54454540	8168181000	53864124	8079618600	98.92	41.97	96.81	91.4
360	57111840	56966207	0.9975	56932857	0.9969	7.9512	57818786	8672817900	56937266	8540589900	98.48	42.11	96.99	91.87
361	56818818	56671752	0.9974	56636764	0.9968	7.911	57494546	8624181900	56648698	8497304700	98.53	41.98	96.93	91.73
362	59999808	59851746	0.9975	59819929	0.997	8.3573	60569468	9085420200	59819360	8972904000	98.76	42	97.17	92.33
364	54413946	54275767	0.9975	54243977	0.9969	7.5799	54990636	8248595400	54263870	8139580500	98.68	41.6	96.56	90.9
366	58715209	58560080	0.9974	58523889	0.9967	8.1719	59301090	8895163500	58527666	8779149900	98.7	41.9	96.9	91.76
367	52382221	52240374	0.9973	52208552	0.9967	7.2884	52948592	7942288800	52205652	7830847800	98.6	41.98	96.99	92.02
368	56022533	55876885	0.9974	55842540	0.9968	7.8022	56332924	8449938600	55853296	8377994400	99.15	41.69	96.84	91.63
369	54988889	54845476	0.9974	54812702	0.9968	7.6551	55432818	8314922700	54815144	8222271600	98.89	41.93	96.59	90.98
370	53226445	53093270	0.9975	53062028	0.9969	7.4115	53685098	8052764700	53065052	7959757800	98.85	41.84	96.92	91.84
371	49252727	49128939	0.9975	49100372	0.9969	6.8593	49666494	7449974100	49106144	7365921600	98.87	41.89	96.56	90.91
373	58367705	58229657	0.9976	58199891	0.9971	8.1156	59249460	8887419000	58129666	8719449900	98.11	42.06	97.21	92.57
374	48913127	48789258	0.9975	48760296	0.9969	6.8105	49498396	7424759400	48767418	7315112700	98.52	41.97	96.77	91.45
375	50636096	50508630	0.9975	50479933	0.9969	7.0507	51105626	7665843900	50477494	7571624100	98.77	41.71	96.63	91.11
376	46082952	45967784	0.9975	45942378	0.9969	6.4151	46601464	6990219600	45927416	6889112400	98.55	41.71	96.82	91.57
377	54011437	53864569	0.9973	53828853	0.9966	7.5179	54404864	8160729600	53840920	8076138000	98.96	41.79	96.57	90.93
378	54227026	54083713	0.9974	54051539	0.9968	7.5496	54715930	8207389500	54064998	8109749700	98.81	41.97	96.78	91.48
379	55169884	55031657	0.9975	55000860	0.9969	7.6791	55729406	8359410900	54991658	8248748700	98.68	42.05	97	92.04
38	48517062	48395500	0.9975	48365878	0.9969	6.7589	49318932	7397839800	48373634	7256045100	98.08	41.82	97.99	93.88
380	56817593	56676593	0.9975	56645793	0.997	7.913	57318392	8597758800	56646758	8497013700	98.83	41.81	96.81	91.52
381	42595153	42479988	0.9973	42454418	0.9967	5.9257	43085316	6462797400	42463980	6369597000	98.56	42.26	96.53	92.22
383	51375621	51240908	0.9974	51211834	0.9968	7.1431	51958228	7793734200	51203016	7680452400	98.55	42.45	96.48	92.1
384	50341072	50211189	0.9974	50183039	0.9969	6.9996	50963870	7644580500	50177056	7526558400	98.46	42.3	96.71	92.66
385	49609717	49481923	0.9974	49453694	0.9969	6.9024	50232204	7534830600	49458254	7418738100	98.46	42.15	96.52	92.19
386	43198526	43085514	0.9974	43060017	0.9968	6.0128	43668906	6550335900	43074066	6461109900	98.64	42.06	96.58	92.33
387	45301691	45187743	0.9975	45161607	0.9969	6.3054	45860998	6879149700	45163088	6774463200	98.48	41.99	96.53	92.21
388	40582305	40483354	0.9976	40460376	0.997	5.6485	40993642	6149046300	40459322	6068898300	98.7	42.02	96.27	91.61
389	44474609	44360269	0.9974	44334577	0.9969	6.1887	45038626	6755793900	44342230	6651334500	98.45	42.32	96.34	91.75
39	47692565	47571818	0.9975	47543830	0.9969	6.6411	48572172	7285825800	47542404	7131360600	97.88	42.05	97.83	93.45
390	50744905	50620755	0.9976	50593066	0.997	7.0612	51356112	7703416800	50585308	7587796200	98.5	42.06	96.47	92.08
391	44418595	44306601	0.9975	44281544	0.9969	6.1777	44944454	6741668100	44268260	6640239000	98.5	42.37	96.55	92.25
392	45980665	45860292	0.9974	45832453	0.9968	6.398	46531766	6979764900	45844790	6876718500	98.52	42.13	96.49	92.12
393	44259453	44149891	0.9975	44125389	0.997	6.1602	44770586	6715587900	44125148	6618772200	98.56	42	96.41	91.91
394	44204384	44098193	0.9976	44074498	0.9971	6.1529	44745174	6711776100	44069988	6610498200	98.49	41.83	96.44	91.98
395	55843641	55705224	0.9975	55673764	0.997	7.7723	56469082	8470362300	55680460	8352069000	98.6	42.31	96.54	92.25
396	48869311	48741999	0.9974	48713548	0.9968	6.7999	49426614	7413992100	48723694	7308554100	98.58	42.31	96.55	92.25
397	45240796	45122573	0.9974	45095599	0.9968	6.2815	46087108	6913066200	45053784	6758067600	97.76	42.63	96.41	91.93
399	50799564	50642681	0.9969	50592540	0.9959	7.0547	51450226	7717533900	50628364	7594254600	98.4	42.08	96.62	91.16
400	43528900	43395186	0.9969	43351928	0.9959	6.0457	43908426	6586263900	43385074	6507761100	98.81	42.12	96.29	90.37
402	46700625	46562868	0.9971	46523533	0.9962	6.4867	47101476	7065221400	46540370	6981055500	98.81	42.06	96.42	90.69
404	68115996	67915320	0.9971	67843462	0.996	9.4656	68964656	10344698400	67900312	10185046800	98.46	42.04	96.48	90.81
405	33555343	33452515	0.9969	33416547	0.9959	4.6603	33935034	5090255100	33436832	5015524800	98.53	41.88	96.17	90.02
407	49583683	49441319	0.9971	49398964	0.9963	6.89	50143518	7521527700	49421970	7413295500	98.56	41.98	96.8	91.61
408	61475534	61284157	0.9969	61217231	0.9958	8.5389	62116306	9317445900	61270226	9190533900	98.64	42.01	96.69	91.33
409	64129243	63933707	0.997	63866565	0.9959	8.9057	64712298	9706844700	63906750	9586012500	98.76	42.12	96.47	90.76
413	53152190	52995890	0.9971	52938766	0.996	7.3891	53698050	8054707500	52986838	7948025700	98.68	41.79	96.53	90.95
414	52955228	52799603	0.9971	52753476	0.9962	7.3553	53599200	8039880000	52771038	7915655700	98.45	42.05	96.36	90.54
415	44439913	44311418	0.9971	44270887	0.9962	6.1756	44941824	6741273600	44291398	6643709700	98.55	42.02	96.38	90.56
416	50768350	50614216	0.997	50566933	0.996	7.0522	51302276	7695341400	50599554	7589933100	98.63	42.15	96.48	90.81
417	50782244	50619542	0.9968	50563783	0.9957	7.0496	51622750	7743412500	50613274	7591991100	98.04	42.08	96.74	91.45
419	45107956	44973865	0.997	44925921	0.996	6.267	45555660	6833349000	44950782	6742617300	98.67	42.02	96.4	90.63
420	54101671	53941340	0.997	53895425	0.9962	7.5162	54541258	8181188700	53917756	8087663400	98.86	42.24	96.58	91.08
421	58835461	58646135	0.9968	58581806	0.9957	8.1664	59505392	8925808800	58626942	8794041300	98.52	42.22	96.65	91.25
422	38648171	38546576	0.9974	38521989	0.9967	5.376	39273918	5891087700	38521242	5778186300	98.08	42.14	96.69	91.09
423	53856271	53711879	0.9973	53679892	0.9967	7.4906	54443408	8166511200	53678730	8051809500	98.6	42.02	96.68	91.07
424	48339061	48217950	0.9975	48191585	0.9969	6.7125	49605322	7440798300	48137472	7220620800	97.04	42.37	96.92	91.69
426	34843728	34757750	0.9975	34738682	0.997	4.8497	35136074	5270411100	34730480	5209572000	98.85	41.97	96.76	91.26
427	49842966	49715218	0.9974	49687023	0.9969	6.9317	50355246	7553286900	49672198	7450829700	98.64	42.31	97.03	91.97
428	46033993	45907727	0.9973	45878665	0.9966	6.4025	46632854	6994928100	45884912	6882736800	98.4	42.1	96.9	91.62
429	63106552	62957435	0.9976	62925969	0.9971	8.7796	64221574	9633236100	62903220	9435483000	97.95	42.08	97.1	92.12
43	52783339	52649191	0.9975	52618037	0.9969	7.3491	53575336	8036300400	52609628	7891444200	98.2	41.91	97.81	93.4
430	56879868	56735971	0.9975	56702293	0.9969	7.9155	57469180	8620377000	56700338	8505050700	98.66	41.77	96.67	91.02
431	50773145	50634435	0.9973	50602901	0.9966	7.0635	51384932	7707739800	50614324	7592148600	98.5	41.9	96.47	90.53
432	61847830	61688621	0.9974	61653188	0.9969	8.6026	62589606	9388440900	61641208	9246181200	98.48	42.01	96.73	91.18
433	51235324	51105755	0.9975	51077502	0.9969	7.125	51918130	7787719500	51055252	7658287800	98.34	42.03	96.71	91.13
434	54051078	53913112	0.9974	53880541	0.9968	7.5171	55387484	8308122600	53867076	8080061400	97.25	41.65	96.58	90.79
435	48159987	48024859	0.9972	47994378	0.9966	6.697	48739568	7310935200	48001802	7200270300	98.49	42.23	96.77	91.29
436	49413079	49277147	0.9972	49246162	0.9966	6.8643	50503292	7575493800	49227680	7384152000	97.47	42.25	96.64	90.98
437	47492181	47368289	0.9974	47340465	0.9968	6.5647	48659218	7298882700	47190680	7078602000	96.98	42.48	96.72	91.32
438	53901249	53757225	0.9973	53723549	0.9967	7.4957	54420870	8163130500	53719388	8057908200	98.71	41.97	96.45	90.48
439	46613293	46494196	0.9974	46466218	0.9968	6.4884	47028914	7054337100	46470278	6970541700	98.81	41.7	96.57	90.76
44	55757234	55606539	0.9973	55572661	0.9967	7.7592	56492772	8473915800	55571322	8335698300	98.37	42.06	97.98	93.91
440	47488639	47368598	0.9975	47340961	0.9969	6.6077	48035232	7205284800	47339110	7100866500	98.55	41.88	96.47	90.51
441	38150491	38057855	0.9976	38036084	0.997	5.3115	38582344	5787351600	38043226	5706483900	98.6	41.64	96.09	89.84
442	49037188	48908505	0.9974	48879035	0.9968	6.8191	49851676	7477751400	48885498	7332824700	98.06	42.14	96.66	91.26
444	46749525	46634840	0.9975	46609282	0.997	6.5063	47547188	7132078200	46610456	6991568400	98.03	42.24	96.5	90.86
445	36159124	36064256	0.9974	36042305	0.9968	5.0269	36775374	5516306100	36038528	5405779200	98	42.44	96.46	90.78
446	60632209	60484706	0.9976	60453063	0.997	8.4374	61487792	9223168800	60453240	9067986000	98.32	42.01	96.6	91.08
447	53258095	53121784	0.9974	53089385	0.9968	7.4139	53778688	8066803200	53108676	7966301400	98.75	41.89	96.2	90.11
448	48835901	48716106	0.9975	48687460	0.997	6.7975	49520490	7428073500	48693962	7304094300	98.33	42.1	96.48	90.79
449	61123040	60965492	0.9974	60931502	0.9969	8.5008	61934492	9290173800	60924938	9138740700	98.37	42.45	96.73	91.44
45	48639417	48509862	0.9973	48479774	0.9967	6.7717	49315880	7397382000	48481972	7272295800	98.31	42.03	97.84	93.5
450	43501152	43386258	0.9974	43359589	0.9967	6.0513	44086588	6612988200	43369758	6505463700	98.37	41.98	96.55	91
451	46065572	45953438	0.9976	45926197	0.997	6.4104	46617928	6992689200	45923340	6888501000	98.51	41.49	95.84	89.24
452	46447098	46322811	0.9973	46295097	0.9967	6.4611	46784214	7017632100	46305354	6945803100	98.98	42.13	96.06	89.79
453	42392554	42274863	0.9972	42248588	0.9966	5.8945	42890912	6433636800	42254734	6338210100	98.52	42.12	96.4	90.62
455	61252688	61087363	0.9973	61049590	0.9967	8.5224	61812432	9271864800	61068450	9160267500	98.8	42.07	96.44	90.72
457	58574183	58429862	0.9975	58397820	0.997	8.1567	59036188	8855428200	58411916	8761787400	98.94	41.92	96.33	90.44
458	45497162	45387595	0.9976	45360832	0.997	6.3339	45970210	6895531500	45361780	6804267000	98.68	41.62	96.4	90.6
459	59006842	58858752	0.9975	58826330	0.9969	8.211	59828978	8974346700	58838926	8825838900	98.35	41.95	96.63	91.15
460	45643119	45530878	0.9975	45504515	0.997	6.3483	46531356	6979703400	45493718	6824057700	97.77	41.82	96.24	90.21
461	52754590	52626285	0.9976	52597645	0.997	7.3421	53335738	8000360700	52593504	7889025600	98.61	41.87	96.43	90.66
462	44593077	44483950	0.9976	44457164	0.997	6.2051	45121412	6768211800	44448054	6667208100	98.51	41.83	96.27	90.23
463	38697191	38596481	0.9974	38571756	0.9968	5.3863	39032914	5854937100	38582080	5787312000	98.84	41.77	96.43	90.62
464	58944082	58796383	0.9975	58760894	0.9969	8.2014	59755350	8963302500	58764154	8814623100	98.34	42	96.56	90.96
465	64841370	64664438	0.9973	64622118	0.9966	9.0144	65541494	9831224100	64625600	9693840000	98.6	42.09	96.63	91.16
466	50693369	50572857	0.9976	50543083	0.997	7.0558	51373612	7706041800	50529142	7579371300	98.36	41.76	96.45	90.68
468	51885670	51760501	0.9976	51729242	0.997	7.2238	52365004	7854750600	51731816	7759772400	98.79	41.66	96.27	90.19
469	54735826	54589248	0.9973	54555992	0.9967	7.6123	55382452	8307367800	54568446	8185266900	98.53	41.98	96.94	91.91
470	49564115	49443614	0.9976	49414466	0.997	6.8962	50200584	7530087600	49406696	7411004400	98.42	41.9	96.91	91.84
471	48234152	48101711	0.9973	48069008	0.9966	6.7124	48640050	7296007500	48093334	7214000100	98.88	41.93	96.68	91.25
472	38179145	38080937	0.9974	38056146	0.9968	5.3133	38660716	5799107400	38057418	5708612700	98.44	41.82	96.64	91.15
473	40072768	39966643	0.9974	39940831	0.9967	5.5767	40382962	6057444300	39954056	5993108400	98.94	41.91	96.44	90.65
474	52350941	52210648	0.9973	52176217	0.9967	7.2836	52666154	7899923100	52186504	7827975600	99.09	42.05	97.02	92.13
475	49635209	49504738	0.9974	49474345	0.9968	6.9062	50420324	7563048600	49490684	7423602600	98.16	41.76	96.87	91.73
476	40765752	40666712	0.9976	40641519	0.997	5.6775	41001632	6150244800	40646188	6096928200	99.13	41.7	96.33	90.36
477	46096263	45979282	0.9975	45952315	0.9969	6.4112	46433438	6965015700	45933960	6890094000	98.92	42.31	96.95	91.97
478	45478105	45355516	0.9973	45326171	0.9967	6.3209	45893484	6884022600	45308206	6796230900	98.72	42.67	96.56	90.98
479	43280807	43166311	0.9974	43138155	0.9967	6.0182	43641670	6546250500	43130556	6469583400	98.83	42.45	96.54	90.91
480	96261848	96054365	0.9978	96010326	0.9974	13.3933	98216146	14732421900	95953090	14392963500	97.7	41.47	97.41	93.13
481	52036620	51906962	0.9975	51876868	0.9969	7.2496	52447550	7867132500	51888706	7783305900	98.93	41.74	96.64	91.09
482	59400009	59240536	0.9973	59203855	0.9967	8.265	60055166	9008274900	59212274	8881841100	98.6	42	97.24	92.66
483	54656409	54513538	0.9974	54479770	0.9968	7.6096	55213524	8282028600	54490812	8173621800	98.69	41.9	96.89	91.75
484	51704438	51570827	0.9974	51539962	0.9968	7.1993	52184372	7827655800	51537224	7730583600	98.76	41.84	97.49	93.06
485	50056715	49915419	0.9972	49884815	0.9966	6.9679	50497316	7574597400	49901282	7485192300	98.82	42.04	97.12	92.05
486	49335538	49204834	0.9974	49172889	0.9967	6.8683	50005064	7500759600	49184990	7377748500	98.36	41.95	97.33	92.64
487	58505547	58362876	0.9976	58330947	0.997	8.1494	59198600	8879790000	58327218	8749082700	98.53	41.87	97.36	92.69
488	46857132	46737102	0.9974	46708835	0.9968	6.5251	47247350	7087102500	46710012	7006501800	98.86	41.94	97.16	92.17
490	56600669	56454941	0.9974	56424766	0.9969	7.8771	57181464	8577219600	56419902	8462985300	98.67	42.29	97.65	93.52
491	50719760	50597905	0.9976	50570638	0.9971	7.0677	51157864	7673679600	50574830	7586224500	98.86	41.73	97.41	92.83
492	48790925	48674333	0.9976	48647286	0.9971	6.7981	49304202	7395630300	48647408	7297111200	98.67	41.69	97.19	92.23
493	41240406	41134550	0.9974	41109563	0.9968	5.7412	41798520	6269778000	41109348	6166402200	98.35	41.94	97.11	92.03
494	52927526	52791321	0.9974	52759101	0.9968	7.3721	53311402	7996710300	52773992	7916098800	98.99	41.87	97.07	91.93
495	60755213	60594546	0.9974	60556523	0.9967	8.4543	61427806	9214170900	60561468	9084220200	98.59	42.09	97.31	92.58
496	56145699	56004685	0.9975	55972624	0.9969	7.8171	56777448	8516617200	55965258	8394788700	98.57	41.87	97.37	92.72
498	62198040	62037856	0.9974	62002997	0.9969	8.6624	62730114	9409517100	62018442	9302766300	98.87	41.95	96.87	91.45
499	55801470	55658153	0.9974	55625035	0.9968	7.7705	56388344	8458251600	55631354	8344703100	98.66	41.95	97.27	92.47
5	45465190	45356850	0.9976	45331578	0.9971	6.3373	46083786	6912567900	45327006	6799050900	98.36	42.1	97.59	93.92
50	51010410	50878820	0.9974	50849874	0.9969	7.0938	52097410	7814611500	50816400	7622460000	97.54	42.16	97.96	93.88
500	54070687	53933718	0.9975	53903599	0.9969	7.5262	54792446	8218866900	53900358	8085053700	98.37	42.02	97.3	92.54
502	61328685	61154798	0.9972	61116027	0.9965	8.5257	61993856	9299078400	61111936	9166790400	98.58	42.45	97.45	93
503	59982107	59813867	0.9972	59775977	0.9966	8.3466	60546266	9081939900	59787708	8968156200	98.75	42.12	97.39	92.81
504	62857549	62689740	0.9973	62652012	0.9967	8.7499	63355924	9503388600	62661516	9399227400	98.9	41.96	97.28	92.48
505	55526891	55379493	0.9973	55344911	0.9967	7.7295	55988280	8398242000	55355024	8303253600	98.87	41.87	97.39	92.89
506	55696682	55543321	0.9972	55507283	0.9966	7.7488	56486376	8472956400	55513246	8326986900	98.28	42.09	97.08	92.07
507	45972319	45847635	0.9973	45816693	0.9966	6.3998	46408752	6961312800	45829482	6874422300	98.75	41.88	97.24	92.49
508	63827532	63659683	0.9974	63623339	0.9968	8.8853	64638350	9695752500	63625558	9543833700	98.43	42	97.24	92.48
509	55535589	55388904	0.9974	55355475	0.9968	7.7299	56007008	8401051200	55360066	8304009900	98.84	41.93	97.29	92.64
51	52589337	52450142	0.9974	52417691	0.9967	7.2919	53412736	8011910400	52334516	7850177400	97.98	42.2	97.86	93.72
510	45066005	44942518	0.9973	44915368	0.9967	6.2688	45480548	6822082200	44911188	6736678200	98.75	42.05	97.23	92.47
511	53508002	53370852	0.9974	53338478	0.9968	7.4503	54011898	8101784700	53345212	8001781800	98.77	41.76	97.09	92.07
512	49888889	49753353	0.9973	49720787	0.9966	6.9441	50331906	7549785900	49734942	7460241300	98.81	41.88	97.21	92.41
513	52121676	51984487	0.9974	51952103	0.9967	7.2561	52647164	7897074600	51961052	7794157800	98.7	41.84	97.21	92.41
515	53264095	53115773	0.9972	53079719	0.9965	7.4134	53606432	8040964800	53096018	7964402700	99.05	41.93	97.01	91.87
516	54391559	54245737	0.9973	54210912	0.9967	7.5698	54886004	8232900600	54217386	8132607900	98.78	41.89	97.17	92.3
518	54220369	54089381	0.9976	54058877	0.997	7.5517	54649290	8197393500	54049510	8107426500	98.9	41.84	97.16	92.26
519	49007905	48884060	0.9975	48853134	0.9968	6.823	49543490	7431523500	48857376	7328606400	98.62	42.03	97.08	92.05
520	58629093	58476164	0.9974	58439328	0.9968	8.1621	59327600	8899140000	58449854	8767478100	98.52	41.89	97.2	92.38
521	54470652	54334969	0.9975	54303151	0.9969	7.5856	54957380	8243607000	54303054	8145458100	98.81	41.87	97.12	92.15
522	48337530	48210047	0.9974	48178694	0.9967	6.7315	48701036	7305155400	48197198	7229579700	98.97	41.89	96.97	91.75
523	56526656	56376797	0.9973	56341168	0.9967	7.8667	57144648	8571697200	56340824	8451123600	98.59	41.97	97.17	92.28
524	78277738	78097968	0.9977	78060058	0.9972	10.9002	79453540	11918031000	78036976	11705546400	98.22	41.64	96.57	90.95
525	50041676	49920335	0.9976	49894112	0.9971	6.9654	51065644	7659846600	49888714	7483307100	97.7	41.71	96.45	90.64
526	48196453	48082045	0.9976	48057943	0.9971	6.7068	48935910	7340386500	48026954	7204043100	98.14	41.58	96.62	91.09
527	38634336	38537417	0.9975	38515819	0.9969	5.3751	39297534	5894630100	38502540	5775381000	97.98	41.54	96.45	90.67
528	44731647	44624786	0.9976	44600899	0.9971	6.2241	45299304	6794895600	44574830	6686224500	98.4	41.58	96.17	89.94
529	50113997	49988013	0.9975	49961666	0.997	6.9717	50714356	7607153400	49951054	7492658100	98.49	41.67	95.83	89.03
530	55213597	55075802	0.9975	55045654	0.997	7.6819	56131998	8419799700	55024094	8253614100	98.03	41.61	96.6	91.04
531	56000009	55858923	0.9975	55828924	0.9969	7.7912	57105534	8565830100	55814926	8372238900	97.74	41.74	96.53	90.89
532	68793754	68628775	0.9976	68595374	0.9971	9.5751	70069830	10510474500	68581826	10287273900	97.88	41.84	96.9	91.82
533	49824351	49703352	0.9976	49676391	0.997	6.9357	50634996	7595249400	49665172	7449775800	98.08	41.57	96.48	90.74
534	49293252	49171165	0.9975	49144159	0.997	6.8582	50181374	7527206100	49131110	7369666500	97.91	41.67	96.3	90.3
535	48794710	48665086	0.9973	48640020	0.9968	6.7936	49483264	7422489600	48649938	7297490700	98.32	41.6	96.69	91.26
536	45142656	45019626	0.9973	44996371	0.9968	6.2837	45852804	6877920600	45005938	6750890700	98.15	41.5	96.53	90.85
537	61097711	60934282	0.9973	60904389	0.9968	8.5026	61864710	9279706500	60897504	9134625600	98.44	41.57	96.57	90.97
538	47520780	47388308	0.9972	47362888	0.9967	6.6138	48491980	7273797000	47380026	7107003900	97.71	41.71	96.64	91.15
539	51286664	51146940	0.9973	51119493	0.9967	7.1356	52186862	7828029300	51124998	7668749700	97.97	41.84	96.45	90.68
54	47420897	47293250	0.9973	47262968	0.9967	6.6003	48100012	7215001800	47263646	7089546900	98.26	41.99	97.66	92.98
541	40901132	40788295	0.9972	40768027	0.9967	5.6882	41671604	6250740600	40758954	6113843100	97.81	41.69	96.58	91.02
542	47407549	47280059	0.9973	47255334	0.9968	6.5947	48509222	7276383300	47257796	7088669400	97.42	41.67	96.42	90.59
543	42236791	42120772	0.9973	42095159	0.9966	5.8703	43059890	6458983500	42088742	6313311300	97.74	41.9	96.11	90.08
544	46577243	46446719	0.9972	46417111	0.9966	6.4779	47054784	7058217600	46437002	6965550300	98.69	41.64	95.88	89.51
545	51670263	51522388	0.9971	51489009	0.9965	7.1862	52112584	7816887600	51510714	7726607100	98.85	41.71	95.88	89.51
546	55873543	55725244	0.9973	55693723	0.9968	7.773	56543658	8481548700	55705514	8355827100	98.52	41.92	96.15	90.17
547	56276626	56142612	0.9976	56112516	0.9971	7.8331	56823894	8523584100	56105948	8415892200	98.74	41.74	95.85	89.43
549	51330382	51194054	0.9973	51162874	0.9967	7.1405	51971316	7795697400	51176676	7676501400	98.47	41.86	95.98	89.77
550	55258261	55123636	0.9976	55095775	0.9971	7.6815	56805002	8520750300	55069454	8260418100	96.94	42.09	96.24	90.37
551	49530581	49402230	0.9974	49373660	0.9968	6.8896	50203092	7530463800	49377242	7406586300	98.35	41.93	95.9	89.58
553	44848203	44717770	0.9971	44688219	0.9964	6.2335	45485540	6822831000	44705292	6705793800	98.28	41.93	95.81	89.35
554	50327884	50214277	0.9977	50189538	0.9973	6.9922	51221844	7683276600	50149558	7522433700	97.91	41.82	96	89.88
555	52022570	51893993	0.9975	51865187	0.997	7.2383	52590688	7888603200	51865108	7779766200	98.62	41.73	95.85	89.44
557	49796999	49668924	0.9974	49638582	0.9968	6.9312	50201164	7530174600	49650110	7447516500	98.9	41.66	95.96	89.7
558	49098106	48978911	0.9976	48951364	0.997	6.8318	49719244	7457886600	48955010	7343251500	98.46	41.9	95.84	89.42
559	43296657	43187359	0.9975	43163413	0.9969	6.0254	43829384	6574407600	43166282	6474942300	98.49	41.84	95.81	89.33
56	54331547	54195794	0.9975	54163792	0.9969	7.5667	55064352	8259652800	54158932	8123839800	98.36	42.01	97.92	93.73
560	47994574	47860053	0.9972	47830042	0.9966	6.6719	48864384	7329657600	47840532	7176079800	97.9	41.91	95.74	89.21
561	45833099	45713471	0.9974	45685916	0.9968	6.3755	46422422	6963363300	45692012	6853801800	98.43	41.84	95.79	89.29
562	36269053	36174397	0.9974	36152893	0.9968	5.0455	36709118	5506367700	36156402	5423460300	98.49	41.86	96.04	89.87
563	50872584	50737003	0.9973	50706473	0.9967	7.0779	51324980	7698747000	50719808	7607971200	98.82	41.83	95.81	89.35
564	47044215	46929869	0.9976	46904617	0.997	6.5457	47531324	7129698600	46881358	7032203700	98.63	41.98	95.8	89.08
565	48016213	47893441	0.9974	47866018	0.9969	6.6792	48579916	7286987400	47855920	7178388000	98.51	42.07	95.77	89.01
566	47085952	46966191	0.9975	46938681	0.9969	6.5518	47605854	7140878100	46932932	7039939800	98.59	41.89	95.96	89.45
567	41731475	41615034	0.9972	41587887	0.9966	5.8038	42140524	6321078600	41596474	6239471100	98.71	42.12	95.78	89.03
568	47234784	47124804	0.9977	47100108	0.9971	6.5673	48019742	7202961300	47056734	7058510100	97.99	41.89	95.79	89.04
569	39822121	39721315	0.9975	39696483	0.9968	5.5407	40283552	6042532800	39695670	5954350500	98.54	41.87	95.58	88.54
57	48646773	48516714	0.9973	48486536	0.9967	6.7742	49285072	7392760800	48500448	7275067200	98.41	42.07	97.75	93.24
570	36606288	36516394	0.9975	36495629	0.997	5.0913	37124772	5568715800	36474998	5471249700	98.25	41.89	95.79	89.04
571	58216321	58066117	0.9974	58031603	0.9968	8.1021	58672280	8800842000	58036014	8705402100	98.92	41.9	95.99	89.56
572	49534383	49410116	0.9975	49381479	0.9969	6.893	49920618	7488092700	49374746	7406211900	98.91	41.86	95.68	88.78
574	52647092	52504833	0.9973	52472457	0.9967	7.3204	53161142	7974171300	52467102	7870065300	98.69	41.91	95.53	88.43
575	40438838	40339071	0.9975	40316410	0.997	5.6266	41113540	6167031000	40309716	6046457400	98.04	41.96	95.87	89.25
576	38916081	38808489	0.9972	38783533	0.9966	5.4121	39345040	5901756000	38790880	5818632000	98.59	41.97	95.74	88.93
577	47198664	47078238	0.9974	47049898	0.9968	6.5683	47584414	7137662100	47048350	7057252500	98.87	41.67	95.59	88.55
578	39377478	39273471	0.9974	39248747	0.9967	5.4751	39874408	5981161200	39239344	5885901600	98.41	41.73	95.71	88.86
579	42744707	42628736	0.9973	42602635	0.9967	5.9429	43211668	6481750200	42604550	6390682500	98.6	41.9	95.75	88.96
581	50146329	50018692	0.9975	49989479	0.9969	6.9733	50688728	7603309200	49971100	7495665000	98.58	41.86	95.79	89.05
582	48091406	47970022	0.9975	47941888	0.9969	6.6923	48650524	7297578600	47940316	7191047400	98.54	41.85	95.71	88.87
583	47733978	47611115	0.9974	47582136	0.9968	6.6417	48304124	7245618600	47590270	7138540500	98.52	41.73	95.64	88.93
584	53460209	53326446	0.9975	53294861	0.9969	7.4391	53994494	8099174100	53295806	7994370900	98.71	41.71	95.81	89.34
585	45524561	45399082	0.9972	45370009	0.9966	6.3281	46156296	6923444400	45373900	6806085000	98.3	41.99	95.91	89.6
586	54058351	53909194	0.9972	53875143	0.9966	7.5178	54628202	8194230300	53895008	8084251200	98.66	42.12	95.99	89.79
587	44521121	44399718	0.9973	44371674	0.9966	6.1927	45031250	6754687500	44381904	6657285600	98.56	41.88	96.02	89.86
588	43052038	42944274	0.9975	42918991	0.9969	5.9909	43556236	6533435400	42929840	6439476000	98.56	41.96	95.64	88.94
589	45718260	45604266	0.9975	45576969	0.9969	6.3654	46179158	6926873700	45593150	6838972500	98.73	41.78	96.06	89.93
590	45029645	44914702	0.9974	44887858	0.9969	6.2633	45747982	6862197300	44888172	6733225800	98.12	41.85	95.82	89.38
591	51667947	51539782	0.9975	51509818	0.9969	7.1936	52248256	7837238400	51530226	7729533900	98.63	41.81	96	89.81
592	51514682	51377296	0.9973	51346309	0.9967	7.1661	51928704	7789305600	51357304	7703595600	98.9	42.01	96.02	89.87
593	51453754	51323555	0.9975	51293194	0.9969	7.1586	52022874	7803431100	51288302	7693245300	98.59	41.87	95.75	89.21
594	46541516	46422456	0.9974	46395491	0.9969	6.473	47253248	7087987200	46395800	6959370000	98.19	41.92	96.08	90
595	43275836	43163771	0.9974	43138570	0.9968	6.0213	43821254	6573188100	43146670	6472000500	98.46	41.82	95.91	89.59
597	46150723	46029317	0.9974	46001230	0.9968	6.4223	46579762	6986964300	46021668	6903250200	98.8	41.78	95.75	89.19
598	58897806	58756582	0.9976	58723086	0.997	8.1959	59624610	8943691500	58730910	8809636500	98.5	41.81	95.85	89.44
599	51736862	51598492	0.9973	51566303	0.9967	7.1963	52354838	7853225700	51580126	7737018900	98.52	41.9	96.01	89.82
6	41142993	41045285	0.9976	41022818	0.9971	5.7354	41720906	6258135900	41021070	6153160500	98.32	42.15	97.34	93.31
60	48777341	48646505	0.9973	48616351	0.9967	6.7917	49186082	7377912300	48620508	7293076200	98.85	41.93	97.69	93.05
600	72483725	72299968	0.9975	72258350	0.9969	10.0863	73353830	11003074500	72266218	10839932700	98.52	41.75	95.52	88.66
602	47842114	47708335	0.9972	47677704	0.9966	6.6516	48532578	7279886700	47692614	7153892100	98.27	41.98	95.83	89.41
603	47844055	47723111	0.9975	47696270	0.9969	6.659	48453538	7268030700	47691762	7153764300	98.43	41.98	96.88	91.44
605	46019337	45894819	0.9973	45868572	0.9967	6.4023	46481890	6972283500	45863222	6879483300	98.67	42.16	97.33	92.64
607	59931315	59765464	0.9972	59730901	0.9967	8.3343	60460222	9069033300	59728084	8959212600	98.79	42.33	97.38	92.75
609	50081439	49947183	0.9973	49917280	0.9967	6.9643	50503588	7575538200	49901508	7485226200	98.81	42.26	97.31	92.59
61	51233429	51097040	0.9973	51065889	0.9967	7.1336	51847752	7777162800	51065660	7659849000	98.49	42.08	97.82	93.44
611	57714770	57543816	0.997	57506669	0.9964	8.023	58294638	8744195700	57508218	8626232700	98.65	42.42	97.09	92.01
612	50555534	50412804	0.9972	50379231	0.9965	7.0273	51142150	7671322500	50364634	7554695100	98.48	42.66	97.34	92.67
613	57666922	57505169	0.9972	57469618	0.9966	8.0185	58408632	8761294800	57455112	8618266800	98.37	42.58	97.12	92.09
614	53242872	53101224	0.9973	53069356	0.9967	7.4087	53596402	8039460300	53062050	7959307500	99	42.4	97.14	92.13
615	55211212	55080317	0.9976	55053666	0.9971	7.6813	55980654	8397098100	55013620	8252043000	98.27	42.35	97.38	92.74
617	53722665	53600060	0.9977	53573436	0.9972	7.4796	54279990	8141998500	53542136	8031320400	98.64	42.04	97.26	92.44
619	50401071	50274386	0.9975	50246439	0.9969	7.0168	50644080	7596612000	50232434	7534865100	99.19	42.54	97.22	92.33
62	52760768	52619021	0.9973	52585413	0.9967	7.3396	53675484	8051322600	52568950	7885342500	97.94	42.11	97.91	93.72
621	48044973	47921703	0.9974	47894577	0.9969	6.6863	48315718	7247357700	47878764	7181814600	99.1	42.16	97.17	92.19
622	57886944	57746911	0.9976	57716610	0.9971	8.0551	58469512	8770426800	57680884	8652132600	98.65	42.32	97.19	92.23
623	52643075	52498344	0.9973	52467584	0.9967	7.3196	53030130	7954519500	52448148	7867222200	98.9	42.75	97.06	91.93
624	59217741	58865759	0.9941	58829723	0.9934	8.2036	59749718	8962457700	58991036	8848655400	98.73	43.28	96.99	91.74
625	53526853	53383547	0.9973	53351500	0.9967	7.4462	54031494	8104724100	53344270	8001640500	98.73	42.29	97.1	92.03
626	53215921	53084640	0.9975	53055034	0.997	7.4055	53823282	8073492300	53035560	7955334000	98.54	41.94	97.15	92.14
627	53115219	52976059	0.9974	52944219	0.9968	7.3936	53500950	8025142500	52944844	7941726600	98.96	41.89	97.43	92.84
628	45609561	45493007	0.9974	45466483	0.9969	6.348	45805708	6870856200	45449702	6817455300	99.22	42.39	97.09	91.96
63	37742791	37640818	0.9973	37617609	0.9967	5.2525	38372282	5755842300	37614552	5642182800	98.03	42.1	97.88	93.63
632	48183529	48054783	0.9973	48025205	0.9967	6.7041	48503626	7275543900	48012162	7201824300	98.99	42.06	97.23	92.33
633	48896807	48764779	0.9973	48733663	0.9967	6.8053	49144738	7371710700	48732000	7309800000	99.16	42.19	97.16	92.13
634	88447332	88187509	0.9971	88135142	0.9965	12.2812	89679554	13451933100	88097022	13214553300	98.24	43.09	97.57	93.27
635	54971534	54808153	0.997	54773889	0.9964	7.6357	55373932	8306089800	54739772	8210965800	98.85	42.92	97.13	92.09
636	52902813	52757560	0.9973	52725158	0.9966	7.3567	53254278	7988141700	52701206	7905180900	98.96	42.72	97.34	92.63
637	48976748	48851376	0.9974	48823581	0.9969	6.8111	49476526	7421478900	48787132	7318069800	98.61	42.39	97.35	92.66
639	54590468	54450580	0.9974	54421008	0.9969	7.5949	54866586	8229987900	54397162	8159574300	99.14	42.09	97.25	92.38
641	53930897	53791988	0.9974	53762308	0.9969	7.4998	54453762	8168064300	53741258	8061188700	98.69	42.47	96.83	91.32
642	53633602	53495564	0.9974	53465383	0.9969	7.4601	54204546	8130681900	53443658	8016548700	98.6	42.57	97.51	93.07
643	51998660	51857590	0.9973	51826121	0.9967	7.2329	52424070	7863610500	51807404	7771110600	98.82	42.33	97.4	92.78
644	59194122	59014314	0.997	58979423	0.9964	8.2211	59609764	8941464600	58926584	8838987600	98.85	43.24	97.62	93.39
645	50234251	50089308	0.9971	50058353	0.9965	6.9785	50603088	7590463200	50017284	7502592600	98.84	42.91	97.32	92.58
646	49156153	49020125	0.9972	48990365	0.9966	6.8308	49564278	7434641700	48954106	7343115900	98.77	42.61	97.21	92.28
647	44337301	44220027	0.9974	44194328	0.9968	6.1672	44661192	6699178800	44171766	6625764900	98.9	42.41	97.52	93.09
649	52218247	52076154	0.9973	52044487	0.9967	7.2612	52893754	7934063100	52031122	7804668300	98.37	42.3	97.44	92.89
650	53510654	53371933	0.9974	53341910	0.9968	7.4528	53734710	8060206500	53353108	8002966200	99.29	42.13	97.23	92.3
651	45243836	45116037	0.9972	45087667	0.9965	6.2921	45607468	6841120200	45090918	6763637700	98.87	42.44	97.3	92.6
653	58681025	58524852	0.9973	58490765	0.9968	8.1609	59071280	8860692000	58466884	8770032600	98.98	42.69	97.1	92.09
654	50549862	50402675	0.9971	50368599	0.9964	7.0269	50853124	7627968600	50367998	7555199700	99.05	42.52	97.15	92.23
655	42402013	42286972	0.9973	42260838	0.9967	5.8949	42737396	6410609400	42246502	6336975300	98.85	42.96	97.24	92.47
656	47498920	47354759	0.997	47322412	0.9963	6.5956	47835638	7175345700	47294806	7094220900	98.87	43.13	97.05	91.98
658	48016125	47882228	0.9972	47852569	0.9966	6.6725	48631170	7294675500	47836332	7175449800	98.37	42.6	97.32	92.67
659	54374859	54227623	0.9973	54194555	0.9967	7.5631	54713024	8206953600	54185412	8127811800	99.04	42.14	97.25	92.45
66	53337679	53192925	0.9973	53159829	0.9967	7.4258	54063112	8109466800	53171256	7975688400	98.35	41.96	97.77	93.29
661	51807892	51667020	0.9973	51635908	0.9967	7.2085	52095576	7814336400	51636956	7745543400	99.12	42.1	97.18	92.28
663	61956955	61794072	0.9974	61758411	0.9968	8.6231	62352694	9352904100	61762644	9264396600	99.05	42.34	97.28	92.56
664	61438569	61281434	0.9974	61246982	0.9969	8.5484	61904424	9285663600	61235510	9185326500	98.92	42.23	97.17	92.27
665	59146725	58986645	0.9973	58951268	0.9967	8.226	59673428	8951014200	58939864	8840979600	98.77	42.39	97.3	92.61
666	60134808	59971376	0.9973	59937385	0.9967	8.3594	61105120	9165768000	59932348	8989852200	98.08	42.21	97.35	92.75
668	55234892	55088959	0.9974	55057155	0.9968	7.6822	55608748	8341312200	55033934	8255090100	98.97	42.46	97.28	92.56
669	54016424	53875671	0.9974	53844015	0.9968	7.513	54528202	8179230300	53830790	8074618500	98.72	42.34	97.26	92.5
67	66491747	66319073	0.9974	66279063	0.9968	9.2567	67527932	10129189800	66272558	9940883700	98.14	42.12	97.94	93.78
670	47530751	47406024	0.9974	47379489	0.9968	6.5781	48000922	7200138300	47270972	7090645800	98.48	42.41	97.28	92.7
671	52908317	52768822	0.9974	52739156	0.9968	7.3546	53169764	7975464600	52708168	7906225200	99.13	42.5	97.1	92.1
672	53670355	53521827	0.9972	53488324	0.9966	7.4645	54039964	8105994600	53481516	8022227400	98.97	42.36	97.29	92.57
673	49180425	49041386	0.9972	49009335	0.9965	6.8387	49522366	7428354900	49017884	7352682600	98.98	42.62	97.04	91.95
674	45482014	45356875	0.9972	45329671	0.9967	6.3243	45857570	6878635500	45315340	6797301000	98.82	42.62	97.27	92.36
676	57167844	57021223	0.9974	56989175	0.9969	7.9536	57717822	8657673300	56962786	8544417900	98.69	42.46	97.45	92.83
679	43745192	43632460	0.9974	43608409	0.9969	6.0845	44182624	6627393600	43583496	6537524400	98.64	42.47	97.37	92.61
680	53330907	53189568	0.9973	53159104	0.9968	7.4221	53747240	8062086000	53157644	7973646600	98.9	42.16	97.18	92.12
681	66997437	66824813	0.9974	66787745	0.9969	9.3097	68477904	10271685600	66754850	10013227500	97.48	42.78	97.7	93.51
682	54251122	54104264	0.9973	54073617	0.9967	7.5456	54970592	8245588800	54065548	8109832200	98.35	42.5	97.43	92.82
683	54259296	54108676	0.9972	54074252	0.9966	7.548	54593224	8188983600	54071442	8110716300	99.04	42.44	97.24	92.28
684	54161295	54020685	0.9974	53990199	0.9968	7.5342	54727652	8209147800	53971684	8095752600	98.62	42.58	97.53	93.06
685	56840909	56681998	0.9972	56647682	0.9966	7.8999	57315800	8597370000	56619408	8492911200	98.78	42.65	97.19	92.15
686	49523061	49382177	0.9972	49352159	0.9965	6.8831	49955690	7493353500	49331100	7399665000	98.75	42.77	97.26	92.36
687	50601688	50466026	0.9973	50437494	0.9968	7.0371	51156814	7673522100	50410548	7561582200	98.54	42.39	97.39	92.67
688	53448377	53297385	0.9972	53265130	0.9966	7.4332	53824804	8073720600	53255114	7988267100	98.94	42.31	97.43	92.8
689	56823177	56678506	0.9975	56646679	0.9969	7.9108	57298352	8594752800	56647540	8497131000	98.86	42.11	97.41	92.72
690	50248963	50115043	0.9973	50085588	0.9967	6.9899	50651324	7597698600	50068080	7510212000	98.85	42.59	97.13	92
691	55144592	54994907	0.9973	54963797	0.9967	7.6629	56113294	8416994100	54929846	8239476900	97.89	42.48	97.44	92.81
692	51749725	51607744	0.9973	51576694	0.9967	7.1957	52372270	7855840500	51564752	7734712800	98.46	42.46	97.35	92.58
694	51760754	51612855	0.9971	51580158	0.9965	7.1955	52094488	7814173200	51560872	7734130800	98.98	42.41	97.14	92.02
695	46600989	46472772	0.9972	46444568	0.9966	6.474	47243248	7086487200	46411142	6961671300	98.24	42.28	96.76	91.51
696	46630989	46506210	0.9973	46478323	0.9967	6.4856	46892862	7033929300	46462636	6969395400	99.08	42.05	96.55	90.94
697	55038169	54890614	0.9973	54857592	0.9967	7.6553	55491224	8323683600	54852254	8227838100	98.85	42	96.92	91.88
699	49764900	49623957	0.9972	49593536	0.9966	6.9203	50060636	7509095400	49592504	7438875600	99.06	42.42	96.65	91.22
7	55523340	55365594	0.9972	55327562	0.9965	7.7239	55901922	8385288300	55319878	8297981700	98.96	41.91	97.84	93.45
70	66856940	66694954	0.9976	66659157	0.997	9.3123	67875192	10181278800	66645900	9996885000	98.19	42.08	98	93.95
700	57081273	56921393	0.9972	56885255	0.9966	7.9384	57631402	8644710300	56890334	8533550100	98.71	42.37	96.7	91.34
701	55795340	55638365	0.9972	55603842	0.9966	7.7525	56265178	8439776700	55578218	8336732700	98.78	42.38	96.94	91.96
702	50340477	50206822	0.9973	50174941	0.9967	7.0011	50731584	7609737600	50154892	7523233800	98.86	42.12	96.55	90.95
703	58860903	58707384	0.9974	58674891	0.9968	8.1807	59431484	8914722600	58634958	8795243700	98.66	42.36	97.28	92.79
706	49936339	49807460	0.9974	49779483	0.9969	6.9422	50668114	7600217100	49758834	7463825100	98.21	42.35	96.83	91.68
707	52925993	52784821	0.9973	52753048	0.9967	7.3531	53347222	8002083300	52700826	7905123900	98.79	42.49	97.08	92.3
708	55064346	54913168	0.9973	54880707	0.9967	7.6468	55799498	8369924700	54827602	8224140300	98.26	42.46	96.77	91.54
709	55877557	55731486	0.9974	55700052	0.9968	7.771	56408542	8461281300	55678910	8351836500	98.71	42.6	96.79	91.58
710	53462233	53322967	0.9974	53293129	0.9968	7.4304	53841898	8076284700	53234712	7985206800	98.87	42.67	96.85	91.73
712	55561690	55422763	0.9975	55393482	0.997	7.7297	55991894	8398784100	55360546	8304081900	98.87	42.39	96.76	91.5
714	51753004	51614375	0.9973	51584647	0.9967	7.1925	52097384	7814607600	51537922	7730688300	98.93	42.55	96.69	91.32
715	44206787	44088827	0.9973	44063269	0.9968	6.1422	44958636	6743795400	44032364	6604854600	97.94	42.42	96.88	91.79
716	51792699	51650750	0.9973	51620508	0.9967	7.2138	52033626	7805043900	51649216	7747382400	99.26	41.83	96.64	91.16
717	53825436	53685878	0.9974	53654477	0.9968	7.4858	54632762	8194914300	53660862	8049129300	98.22	42.05	96.41	90.81
718	54311580	54170599	0.9974	54142348	0.9969	7.5618	54738776	8210816400	54150128	8122519200	98.92	41.99	96.83	91.82
719	49650090	49532584	0.9976	49506752	0.9971	6.9175	49915868	7487380200	49511344	7426701600	99.19	41.88	95.75	89.19
72	56479072	56335542	0.9975	56302713	0.9969	7.8649	57264354	8589653100	56300360	8445054000	98.32	42.02	97.93	93.77
720	54342053	54211934	0.9976	54183641	0.9971	7.5689	54666852	8200027800	54183090	8127463500	99.12	41.91	96.52	91.05
721	47068698	46954327	0.9976	46928946	0.997	6.5548	47387844	7108176600	46932414	7039862100	99.04	41.84	96.49	90.98
722	53295142	53158047	0.9974	53126909	0.9968	7.4137	53644944	8046741600	53124452	7968667800	99.03	41.99	96.54	91.14
723	43823016	43714597	0.9975	43689686	0.997	6.1034	44173582	6626037300	43695254	6554288100	98.92	41.8	96.55	91.11
724	48007854	47883783	0.9974	47856138	0.9968	6.6816	48401398	7260209700	47866986	7180047900	98.9	42.14	96.28	90.47
725	42194482	42090912	0.9975	42067167	0.997	5.8755	42556920	6383538000	42075418	6311312700	98.87	41.89	96.2	90.26
726	53372797	53246029	0.9976	53217751	0.9971	7.432	53791692	8068753800	53206520	7980978000	98.91	42.02	96.26	90.41
727	44366002	44259964	0.9976	44235854	0.9971	6.1812	44762710	6714406500	44243774	6636566100	98.84	41.78	96.41	90.77
729	66176605	66012114	0.9975	65976103	0.997	9.2142	67025230	10053784500	65985530	9897829500	98.45	41.92	96.7	91.49
730	50410269	50284527	0.9975	50256510	0.9969	7.0167	51027496	7654124400	50260098	7539014700	98.5	41.79	96.33	90.6
731	50392798	50268383	0.9975	50240948	0.997	7.0164	51049274	7657391100	50244880	7536732000	98.42	41.93	96.41	90.78
732	42472746	42368958	0.9976	42345591	0.997	5.9096	42990472	6448570800	42332020	6349803000	98.47	41.99	96.33	90.61
733	53856855	53727731	0.9976	53698284	0.9971	7.5025	54256122	8138418300	53703288	8055493200	98.98	41.68	96.59	91.21
734	41912718	41809109	0.9975	41786097	0.997	5.8369	42256186	6338427900	41789964	6268494600	98.9	41.75	96.24	90.35
735	53434028	53306012	0.9976	53279242	0.9971	7.4078	56633312	8494996800	53204812	7980721800	93.95	42.46	96.48	90.99
736	46737346	46617803	0.9974	46590392	0.9969	6.5023	47347772	7102165800	46583990	6987598500	98.39	42.02	96.53	90.98
737	50359145	50232173	0.9975	50203240	0.9969	7.0112	50803868	7620580200	50200732	7530109800	98.81	41.9	96.56	91.04
738	51826611	51700001	0.9976	51671145	0.997	7.2201	52322772	7848415800	51680326	7752048900	98.77	41.8	96.71	91.41
739	52590580	52465798	0.9976	52438457	0.9971	7.2858	55507412	8326111800	52342936	7851440400	94.3	42.68	96.8	91.71
74	44765967	44639477	0.9972	44610588	0.9965	6.2276	45407108	6811066200	44609166	6691374900	98.24	42.1	98.09	94.24
740	49670426	49549023	0.9976	49522550	0.997	6.9166	50202448	7530367200	49517216	7427582400	98.64	41.84	96.68	91.33
741	49988387	49868367	0.9976	49841559	0.9971	6.9611	50448790	7567318500	49833016	7474952400	98.78	41.81	96.64	91.23
742	47218328	47107832	0.9977	47082738	0.9971	6.5802	47568282	7135242300	47087788	7063168200	98.99	41.79	96.64	91.24
743	51758828	51640678	0.9977	51613664	0.9972	7.2135	52303620	7845543000	51618072	7742710800	98.69	41.78	96.7	91.37
744	67939773	67769992	0.9975	67732325	0.9969	9.4618	68598370	10289755500	67742666	10161399900	98.75	41.93	96.7	91.39
745	53137024	53002144	0.9975	52972676	0.9969	7.395	53747004	8062050600	52961990	7944298500	98.54	42.03	96.55	91
746	51354135	51219384	0.9974	51189332	0.9968	7.1497	51808256	7771238400	51196966	7679544900	98.82	42.03	96.87	91.81
747	45291848	45180413	0.9975	45156455	0.997	6.3018	45891044	6883656600	45130584	6769587600	98.34	42.08	96.76	91.56
748	48007202	47890503	0.9976	47865661	0.9971	6.6853	48244750	7236712500	47857434	7178615100	99.2	41.96	96.56	91.03
749	49998782	49880921	0.9976	49854719	0.9971	6.9658	50429846	7564476900	49860538	7479080700	98.87	41.65	96.39	90.59
75	41114285	41013437	0.9975	40990589	0.997	5.7266	41778966	6266844900	41008484	6151272600	98.16	42.03	95.85	90.74
750	50261934	50143422	0.9976	50117694	0.9971	6.9971	51121030	7668154500	50102248	7515337200	98.01	41.9	96.72	91.45
751	47267866	47146439	0.9974	47117874	0.9968	6.5799	47667624	7150143600	47118924	7067838600	98.85	41.9	96.64	91.23
752	51392477	51266102	0.9975	51238540	0.997	7.156	51988024	7798203600	51237732	7685659800	98.56	41.91	96.75	91.51
753	49939278	49818396	0.9976	49791466	0.997	6.9546	50516860	7577529000	49789386	7468407900	98.56	41.85	96.74	91.47
754	51080356	50962369	0.9977	50935501	0.9972	7.1152	51601640	7740246000	50932968	7639945200	98.7	41.87	96.34	90.59
755	46117249	45999595	0.9974	45972709	0.9969	6.4194	46569482	6985422300	45976534	6896480100	98.73	42.02	96.53	91.05
756	47744916	47620589	0.9974	47592036	0.9968	6.6474	48078192	7211728800	47602760	7140414000	99.01	41.99	96.38	90.69
758	53270923	53145179	0.9976	53116816	0.9971	7.4171	53719444	8057916600	53100880	7965132000	98.85	41.91	96.37	90.68
76	42296781	42195112	0.9976	42171767	0.997	5.8909	42866650	6429997500	42180768	6327115200	98.4	42.02	96.04	91.17
760	58064823	57921254	0.9975	57889263	0.997	8.0847	58751440	8812716000	57894498	8684174700	98.54	42.03	96.44	90.85
761	57164572	57025039	0.9976	56992722	0.997	7.9535	58023628	8703544200	56975372	8546305800	98.19	42.04	96.48	90.96
762	43056867	42947671	0.9975	42924005	0.9969	5.9893	43612224	6541833600	42904394	6435659100	98.38	42.06	96.46	90.9
763	52764760	52631825	0.9975	52603256	0.9969	7.3396	53518510	8027776500	52588690	7888303500	98.26	42.15	96.56	91.13
764	43621922	43510270	0.9974	43483573	0.9968	6.0689	44241224	6636183600	43479256	6521888400	98.28	42.03	96.41	90.76
765	46696707	46585221	0.9976	46559870	0.9971	6.5029	47046936	7057040400	46561124	6984168600	98.97	41.9	96.23	90.34
766	50905143	50775956	0.9975	50746066	0.9969	7.0845	51377294	7706594100	50745592	7611838800	98.77	41.94	96.37	90.68
767	48507258	48373928	0.9973	48342809	0.9966	6.7511	48869092	7330363800	48361346	7254201900	98.96	41.96	96.19	90.22
768	65610492	65447367	0.9975	65410994	0.997	9.1292	66215352	9932302800	65397004	9809550600	98.76	41.86	96.76	91.62
769	52400835	52262306	0.9974	52230268	0.9967	7.291	52985372	7947805800	52234742	7835211300	98.58	41.91	96.45	90.86
770	55907978	55776554	0.9976	55748851	0.9972	7.7647	57317532	8597629800	55661144	8349171600	97.11	42.33	96.65	91.36
771	47665831	47535868	0.9973	47505625	0.9966	6.6303	48303076	7245461400	47513648	7127047200	98.37	42.15	96.45	90.88
772	48658872	48523179	0.9972	48491778	0.9966	6.7668	49230750	7384612500	48501114	7275167100	98.52	42.13	96.44	90.86
773	42263224	42158143	0.9975	42134328	0.997	5.8672	42596192	6389428800	42110930	6316639500	98.86	41.85	95.9	89.68
774	46822974	46704468	0.9975	46677693	0.9969	6.5159	47149670	7072450500	46684896	7002734400	99.01	41.83	95.85	89.48
775	50554139	50428959	0.9975	50401405	0.997	7.0362	51054806	7658220900	50400084	7560012600	98.72	42.01	96.03	89.89
776	47562228	47446484	0.9976	47419766	0.997	6.6177	48030858	7204628700	47409598	7111439700	98.71	41.75	95.9	89.58
778	44647283	44540343	0.9976	44517018	0.9971	6.2187	44862658	6729398700	44517376	6677606400	99.23	41.98	96.1	90.06
779	48138494	48020832	0.9976	47993518	0.997	6.6989	48596096	7289414400	47979484	7196922600	98.73	41.85	95.83	89.42
78	35092375	35010896	0.9977	34992942	0.9972	4.8865	35781528	5367229200	34989248	5248387200	97.79	42.06	96.15	91.41
780	51039485	50911676	0.9975	50882910	0.9969	7.1032	51569122	7735368300	50883526	7632528900	98.67	42	95.98	89.77
781	39219739	39125394	0.9976	39104744	0.9971	5.4603	39597184	5939577600	39102640	5865396000	98.75	41.92	96.03	89.88
782	49229104	49105344	0.9975	49077880	0.9969	6.8512	49790154	7468523100	49081012	7362151800	98.58	41.83	95.91	89.6
783	55155723	55022285	0.9976	54991975	0.997	7.6796	55677896	8351684400	54997790	8249668500	98.78	41.86	95.96	89.72
784	52780906	52649816	0.9975	52619426	0.9969	7.3486	53245500	7986825000	52627686	7894152900	98.84	41.95	96.02	89.85
785	54585962	54455514	0.9976	54425144	0.9971	7.6006	55075676	8261351400	54421698	8163254700	98.81	41.75	96	89.82
787	52777931	52634136	0.9973	52604600	0.9967	7.3418	53296784	7994517600	52609770	7891465500	98.71	41.8	96.32	90.58
788	52126511	51992374	0.9974	51963342	0.9969	7.249	52550120	7882518000	51947962	7792194300	98.85	41.99	95.76	89.25
789	51164100	51034583	0.9975	51007084	0.9969	7.121	51626010	7743901500	51004702	7650705300	98.8	41.83	96.04	89.89
79	53517901	53393186	0.9977	53365788	0.9972	7.4534	54452124	8167818600	53378202	8006730300	98.03	42.2	96.45	92.1
790	48070992	47950866	0.9975	47924667	0.997	6.6872	48638110	7295716500	47912176	7186826400	98.51	42.05	96.3	90.56
791	51472278	51307387	0.9968	51277341	0.9962	7.1657	51926984	7789047600	51333690	7700053500	98.86	41.89	96.26	90.46
793	47779964	47669953	0.9977	47644886	0.9972	6.6547	48175826	7226373900	47643688	7146553200	98.9	41.71	95.96	89.7
794	37391542	37298130	0.9975	37275864	0.9969	5.2042	37740668	5661100200	37281020	5592153000	98.78	41.72	95.72	89.16
795	38988103	38892902	0.9976	38870557	0.997	5.4275	39459798	5918969700	38875046	5831256900	98.52	41.63	95.4	88.4
796	39944941	39804381	0.9965	39779342	0.9959	5.5526	40335326	6050298900	39820338	5973050700	98.72	41.79	95.6	88.87
797	38930728	38836029	0.9976	38813945	0.997	5.4202	39286892	5893033800	38815014	5822252100	98.8	41.52	95.39	88.35
798	34301055	34214855	0.9975	34193830	0.9969	4.7728	34671768	5200765200	34193454	5129018100	98.62	41.62	95.45	88.5
799	41594304	41483585	0.9973	41460492	0.9968	5.7977	41829288	6274393200	41492250	6223837500	99.19	42.26	96.28	91.57
8	48425695	48291601	0.9972	48260234	0.9966	6.7366	49025468	7353820200	48257646	7238646900	98.43	42.11	97.53	92.57
81	43527629	43427710	0.9977	43404908	0.9972	6.0648	44178748	6626812200	43416802	6512520300	98.28	41.96	96.13	91.37
82	39045620	38959123	0.9978	38938324	0.9973	5.4406	39633532	5945029800	38946922	5842038300	98.27	41.8	96.07	91.26
84	40974805	40882083	0.9977	40861163	0.9972	5.7086	41727952	6259192800	40868516	6130277400	97.94	41.91	95.84	90.72
85	48904828	48792499	0.9977	48769112	0.9972	6.809	49953776	7493066400	48765522	7314828300	97.62	42.04	96.36	91.91
89	49638446	49514518	0.9975	49490675	0.997	6.9156	50310446	7546566900	49508272	7426240800	98.41	42.02	96.34	91.85
94	40255345	40162785	0.9977	40143815	0.9972	5.6055	40910608	6136591200	40140454	6021068100	98.12	42.02	96.34	91.86
95	47635257	47472977	0.9966	47447411	0.9961	6.6281	48380662	7257099300	47518936	7127840400	98.22	42.05	95.88	90.82
97	49143469	49031526	0.9977	49006566	0.9972	6.8449	49784718	7467707700	49013088	7351963200	98.45	41.93	96.01	91.14
98	48556452	48442081	0.9976	48416546	0.9971	6.7615	49547362	7432104300	48423272	7263490800	97.73	42.04	96.27	91.69

## Sheet: Table S2
Table S2 The results of the Fst analysis between RW and WB populations.
Chr	BIN_START	BIN_END	Fst	Gene_ID	Gene_name
1	10470001	10510000	0.350565	ENSGALG00000008486	CACNA2D1
1	10490001	10530000	0.346	ENSGALG00000008486	CACNA2D1
1	10500001	10540000	0.360122	ENSGALG00000008486	CACNA2D1
1	10510001	10550000	0.378529	ENSGALG00000008486	CACNA2D1
1	10520001	10560000	0.445006	ENSGALG00000008486	CACNA2D1
1	10530001	10570000	0.34104	ENSGALG00000008486	CACNA2D1
1	11150001	11190000	0.417258	ENSGALG00000040444	SEMA3C
1	11160001	11200000	0.393875	ENSGALG00000040444	SEMA3C
1	11170001	11210000	0.392215	ENSGALG00000040444	SEMA3C
1	11180001	11220000	0.350398	ENSGALG00000040444	SEMA3C
1	11190001	11230000	0.355423	ENSGALG00000040444	SEMA3C
1	13120001	13160000	0.342456	ENSGALG00000008280	PMPCB
1	13120001	13160000	0.342456	ENSGALG00000008249	DNAJC2
1	13120001	13160000	0.342456	ENSGALG00000008236	PSMC2
1	13120001	13160000	0.342456	ENSGALG00000008222	SLC26A5
1	13130001	13170000	0.365888	ENSGALG00000008249	DNAJC2
1	13130001	13170000	0.365888	ENSGALG00000008236	PSMC2
1	13130001	13170000	0.365888	ENSGALG00000008222	SLC26A5
1	13140001	13180000	0.377431	ENSGALG00000008236	PSMC2
1	13140001	13180000	0.377431	ENSGALG00000008222	SLC26A5
1	13150001	13190000	0.363135	ENSGALG00000008222	SLC26A5
1	13150001	13190000	0.363135	ENSGALG00000008193	RELN
1	13160001	13200000	0.354054	ENSGALG00000008222	SLC26A5
1	13160001	13200000	0.354054	ENSGALG00000008193	RELN
1	17220001	17260000	0.339374	ENSGALG00000023584	TAFA5
1	18920001	18960000	0.344703	ENSGALG00000029379	BRD1
1	18930001	18970000	0.342438	ENSGALG00000029379	BRD1
1	18940001	18980000	0.355434	ENSGALG00000029379	BRD1
1	33920001	33960000	0.345908	ENSGALG00000009859	TBC1D30
1	40300001	40340000	0.352726	ENSGALG00000010958	PPFIA2
1	40800001	40840000	0.346404	ENSGALG00000042269	METTL25
1	40810001	40850000	0.338051	ENSGALG00000042269	METTL25
1	40820001	40860000	0.386564	ENSGALG00000042269	METTL25
1	40830001	40870000	0.383279	ENSGALG00000042269	METTL25
1	40850001	40890000	0.426962	ENSGALG00000010975	TMTC2
1	40860001	40900000	0.373327	ENSGALG00000010975	TMTC2
1	40870001	40910000	0.341452	ENSGALG00000010975	TMTC2
1	41900001	41940000	0.338248	ENSGALG00000027213	ALX1
1	41910001	41950000	0.360505	ENSGALG00000027213	ALX1
1	41920001	41960000	0.394937	ENSGALG00000027213	ALX1
1	42130001	42170000	0.345297	ENSGALG00000027633	RASSF9
1	42270001	42310000	0.356599	ENSGALG00000028360	MGAT4C
1	42280001	42320000	0.360334	ENSGALG00000028360	MGAT4C
1	42290001	42330000	0.35389	ENSGALG00000028360	MGAT4C
1	42310001	42350000	0.364175	ENSGALG00000028360	MGAT4C
1	42320001	42360000	0.344265	ENSGALG00000028360	MGAT4C
1	42330001	42370000	0.351075	ENSGALG00000028360	MGAT4C
1	42340001	42380000	0.33912	ENSGALG00000028360	MGAT4C
1	42810001	42850000	0.363271	ENSGALG00000011168	C12orf29
1	42820001	42860000	0.393771	ENSGALG00000011168	C12orf29
1	42830001	42870000	0.340786	ENSGALG00000011168	C12orf29
1	42840001	42880000	0.359326	ENSGALG00000011168	C12orf29
1	43940001	43980000	0.359354	ENSGALG00000011269	EPYC
1	44000001	44040000	0.375038	ENSGALG00000011270	KERA
1	44000001	44040000	0.375038	ENSGALG00000011271	LUM
1	44010001	44050000	0.379759	ENSGALG00000011270	KERA
1	44010001	44050000	0.379759	ENSGALG00000011271	LUM
1	44010001	44050000	0.379759	ENSGALG00000011274	DCN
1	44020001	44060000	0.344765	ENSGALG00000011271	LUM
1	44020001	44060000	0.344765	ENSGALG00000011274	DCN
1	44120001	44160000	0.339187	ENSGALG00000011274	DCN
1	45620001	45660000	0.348557	ENSGALG00000011406	NTN4
1	45630001	45670000	0.341491	ENSGALG00000011406	NTN4
1	73050001	73090000	0.336915	ENSGALG00000031666	CCDC91
1	73070001	73110000	0.346333	ENSGALG00000031666	CCDC91
1	73380001	73420000	0.351903	ENSGALG00000017289	C12orf4
1	73380001	73420000	0.351903	ENSGALG00000017287	FGF6
1	73390001	73430000	0.343785	ENSGALG00000017289	C12orf4
1	73390001	73430000	0.343785	ENSGALG00000017287	FGF6
1	73390001	73430000	0.343785	ENSGALG00000027791	FGF23
1	73680001	73720000	0.360676	ENSGALG00000017282	NDUFA9
1	73690001	73730000	0.350457	ENSGALG00000017282	NDUFA9
1	108700001	108740000	0.34995	ENSGALG00000016054	KCNJ6
1	108710001	108750000	0.365836	ENSGALG00000016054	KCNJ6
1	109600001	109640000	0.338016	ENSGALG00000016138	DSCAM
1	109610001	109650000	0.349371	ENSGALG00000016138	DSCAM
1	109900001	109940000	0.367179	ENSGALG00000016138	DSCAM
1	109910001	109950000	0.350436	ENSGALG00000016138	DSCAM
1	110640001	110680000	0.339346	ENSGALG00000016164	ABCG1
1	110650001	110690000	0.346756	ENSGALG00000016164	ABCG1
1	110650001	110690000	0.346756	ENSGALG00000016165	TFF2
1	134000001	134040000	0.351605	ENSGALG00000016767	AFF3
1	134010001	134050000	0.362002	ENSGALG00000016767	AFF3
1	134020001	134060000	0.339043	ENSGALG00000016767	AFF3
1	149210001	149250000	0.339835	ENSGALG00000016902	GPC5
1	149220001	149260000	0.341411	ENSGALG00000016902	GPC5
1	149230001	149270000	0.377261	ENSGALG00000016902	GPC5
1	149240001	149280000	0.360473	ENSGALG00000016902	GPC5
1	149260001	149300000	0.345461	ENSGALG00000016902	GPC5
1	164770001	164810000	0.428763	ENSGALG00000016941	PCDH17
1	164780001	164820000	0.486695	ENSGALG00000016941	PCDH17
1	164790001	164830000	0.449763	ENSGALG00000016941	PCDH17
1	164800001	164840000	0.434934	ENSGALG00000016941	PCDH17
1	164810001	164850000	0.413786	ENSGALG00000016941	PCDH17
1	164820001	164860000	0.347947	ENSGALG00000016941	PCDH17
1	187430001	187470000	0.364244	ENSGALG00000017227	SLC36A4
1	187440001	187480000	0.365208	ENSGALG00000017227	SLC36A4
1	187930001	187970000	0.403431	ENSGALG00000017229	FAT3
1	187940001	187980000	0.435973	ENSGALG00000017229	FAT3
1	187950001	187990000	0.413439	ENSGALG00000017229	FAT3
1	187960001	188000000	0.377784	ENSGALG00000017229	FAT3
1	188840001	188880000	0.359158	ENSGALG00000035461	CHORDC1
1	188990001	189030000	0.348141	ENSGALG00000017235	NOX4
1	189000001	189040000	0.350759	ENSGALG00000017235	NOX4
1	189010001	189050000	0.345336	ENSGALG00000017235	NOX4
1	189020001	189060000	0.344148	ENSGALG00000017235	NOX4
1	189090001	189130000	0.342919	ENSGALG00000017235	NOX4
1	189100001	189140000	0.421741	ENSGALG00000017235	NOX4
1	189110001	189150000	0.510761	ENSGALG00000017235	NOX4
1	189110001	189150000	0.510761	ENSGALG00000017237	TYR
1	189120001	189160000	0.519492	ENSGALG00000017235	NOX4
1	189120001	189160000	0.519492	ENSGALG00000017237	TYR
1	189130001	189170000	0.508556	ENSGALG00000017235	NOX4
1	189130001	189170000	0.508556	ENSGALG00000017237	TYR
1	189140001	189180000	0.488473	ENSGALG00000017235	NOX4
1	189140001	189180000	0.488473	ENSGALG00000017237	TYR
1	189150001	189190000	0.453911	ENSGALG00000017235	NOX4
1	189150001	189190000	0.453911	ENSGALG00000017237	TYR
1	189160001	189200000	0.469965	ENSGALG00000017235	NOX4
1	189160001	189200000	0.469965	ENSGALG00000017237	TYR
1	189170001	189210000	0.475123	ENSGALG00000017237	TYR
1	189180001	189220000	0.505365	ENSGALG00000017237	TYR
1	189190001	189230000	0.506653	ENSGALG00000017237	TYR
1	189200001	189240000	0.481151	ENSGALG00000017237	TYR
1	189200001	189240000	0.481151	ENSGALG00000017238	GRM5
1	189210001	189250000	0.470823	ENSGALG00000017238	GRM5
1	189220001	189260000	0.433187	ENSGALG00000017238	GRM5
1	189230001	189270000	0.414148	ENSGALG00000017238	GRM5
1	189240001	189280000	0.409579	ENSGALG00000017238	GRM5
1	189250001	189290000	0.458042	ENSGALG00000017238	GRM5
1	189260001	189300000	0.482126	ENSGALG00000017238	GRM5
1	189270001	189310000	0.508608	ENSGALG00000017238	GRM5
1	189280001	189320000	0.551519	ENSGALG00000017238	GRM5
1	189290001	189330000	0.52629	ENSGALG00000017238	GRM5
1	189300001	189340000	0.525976	ENSGALG00000017238	GRM5
1	189310001	189350000	0.514715	ENSGALG00000017238	GRM5
1	189320001	189360000	0.551351	ENSGALG00000017238	GRM5
1	189330001	189370000	0.610194	ENSGALG00000017238	GRM5
1	189340001	189380000	0.609264	ENSGALG00000017238	GRM5
1	189350001	189390000	0.650256	ENSGALG00000017238	GRM5
1	189360001	189400000	0.533713	ENSGALG00000017238	GRM5
1	189370001	189410000	0.530637	ENSGALG00000017238	GRM5
1	189380001	189420000	0.487704	ENSGALG00000017238	GRM5
1	189390001	189430000	0.474063	ENSGALG00000017238	GRM5
1	189400001	189440000	0.470394	ENSGALG00000017238	GRM5
1	189410001	189450000	0.426261	ENSGALG00000017238	GRM5
1	189420001	189460000	0.450382	ENSGALG00000017238	GRM5
1	189430001	189470000	0.428186	ENSGALG00000017238	GRM5
1	189440001	189480000	0.441339	ENSGALG00000017238	GRM5
1	189450001	189490000	0.457282	ENSGALG00000017238	GRM5
1	189460001	189500000	0.365723	ENSGALG00000017238	GRM5
1	189540001	189580000	0.340038	ENSGALG00000017239	CTSC
1	189540001	189580000	0.340038	ENSGALG00000028018	RAB38
1	189550001	189590000	0.368507	ENSGALG00000017239	CTSC
1	189550001	189590000	0.368507	ENSGALG00000028018	RAB38
1	189560001	189600000	0.393488	ENSGALG00000017239	CTSC
1	189560001	189600000	0.393488	ENSGALG00000028018	RAB38
1	189570001	189610000	0.387815	ENSGALG00000028018	RAB38
1	189580001	189620000	0.345166	ENSGALG00000028018	RAB38
1	191600001	191640000	0.339279	ENSGALG00000032681	SYTL2
1	191600001	191640000	0.339279	ENSGALG00000039037	PICALM
1	192330001	192370000	0.374473	ENSGALG00000039029	TAS2R4
1	192340001	192380000	0.374473	ENSGALG00000039029	TAS2R4
2	11830001	11870000	0.385749	ENSGALG00000033178	KLF6
2	18570001	18610000	0.367688	ENSGALG00000007956	PLXDC2
2	18580001	18620000	0.419028	ENSGALG00000007956	PLXDC2
2	18590001	18630000	0.391365	ENSGALG00000007956	PLXDC2
2	18600001	18640000	0.365945	ENSGALG00000007956	PLXDC2
2	35130001	35170000	0.340839	ENSGALG00000011254	SATB1
2	35160001	35200000	0.336717	ENSGALG00000011254	SATB1
2	35180001	35220000	0.337643	ENSGALG00000011254	SATB1
2	35190001	35230000	0.342412	ENSGALG00000011254	SATB1
2	36800001	36840000	0.388247	ENSGALG00000033593	UBE2E2
2	36810001	36850000	0.469539	ENSGALG00000033593	UBE2E2
2	36820001	36860000	0.404012	ENSGALG00000033593	UBE2E2
2	36830001	36870000	0.363317	ENSGALG00000033593	UBE2E2
2	49130001	49170000	0.400318	ENSGALG00000031978	TARP
2	49130001	49170000	0.400318	ENSGALG00000032958	AMPH
2	49140001	49180000	0.350125	ENSGALG00000032958	AMPH
2	49180001	49220000	0.374542	ENSGALG00000032958	AMPH
2	49190001	49230000	0.357019	ENSGALG00000032958	AMPH
2	49200001	49240000	0.363618	ENSGALG00000032958	AMPH
2	49340001	49380000	0.353202	ENSGALG00000031635	VPS41
2	49350001	49390000	0.342601	ENSGALG00000031635	VPS41
2	49810001	49850000	0.379438	ENSGALG00000043636	YAE1
2	49810001	49850000	0.379438	ENSGALG00000031893	RALA
2	49820001	49860000	0.430471	ENSGALG00000043636	YAE1
2	49820001	49860000	0.430471	ENSGALG00000031893	RALA
2	49830001	49870000	0.407255	ENSGALG00000043636	YAE1
2	49830001	49870000	0.407255	ENSGALG00000031893	RALA
2	49840001	49880000	0.445242	ENSGALG00000043636	YAE1
2	49840001	49880000	0.445242	ENSGALG00000031893	RALA
2	49850001	49890000	0.456307	ENSGALG00000031893	RALA
2	49860001	49900000	0.434755	ENSGALG00000031893	RALA
2	49870001	49910000	0.39846	ENSGALG00000031893	RALA
2	50080001	50120000	0.338739	ENSGALG00000031758	SUGCT
2	50090001	50130000	0.4683	ENSGALG00000031758	SUGCT
2	50100001	50140000	0.524861	ENSGALG00000031758	SUGCT
2	50150001	50190000	0.378891	ENSGALG00000031758	SUGCT
2	50160001	50200000	0.375814	ENSGALG00000031758	SUGCT
2	51120001	51160000	0.344564	ENSGALG00000040161	C7orf25
2	51120001	51160000	0.344564	ENSGALG00000039387	PSMA2
2	51120001	51160000	0.344564	ENSGALG00000037258	MRPL32
2	51130001	51170000	0.341845	ENSGALG00000040161	C7orf25
2	51130001	51170000	0.341845	ENSGALG00000039387	PSMA2
2	51130001	51170000	0.341845	ENSGALG00000037258	MRPL32
2	69290001	69330000	0.35096	ENSGALG00000012917	CDH6
2	71230001	71270000	0.34723	ENSGALG00000012923	CDH9
2	71250001	71290000	0.347119	ENSGALG00000012923	CDH9
2	72070001	72110000	0.337702	ENSGALG00000032022	CDH10
2	72080001	72120000	0.359675	ENSGALG00000032022	CDH10
2	72090001	72130000	0.349494	ENSGALG00000032022	CDH10
2	72100001	72140000	0.348405	ENSGALG00000032022	CDH10
2	72110001	72150000	0.365503	ENSGALG00000032022	CDH10
2	74260001	74300000	0.363423	ENSGALG00000036097	CDH18
2	74270001	74310000	0.385046	ENSGALG00000036097	CDH18
2	74280001	74320000	0.389766	ENSGALG00000036097	CDH18
2	79230001	79270000	0.344402	ENSGALG00000027654	C5orf49
2	79230001	79270000	0.344402	ENSGALG00000013060	ADCY2
2	91920001	91960000	0.367466	ENSGALG00000044510	C18orf63
2	91920001	91960000	0.367466	ENSGALG00000013708	CYB5A
2	91930001	91970000	0.510966	ENSGALG00000044510	C18orf63
2	91930001	91970000	0.510966	ENSGALG00000013708	CYB5A
2	91940001	91980000	0.490503	ENSGALG00000013708	CYB5A
2	91940001	91980000	0.490503	ENSGALG00000013709	TIMM21
2	91950001	91990000	0.379008	ENSGALG00000013709	TIMM21
2	91950001	91990000	0.379008	ENSGALG00000013720	FBXO15
2	94190001	94230000	0.445798	ENSGALG00000013757	TMX3
2	94200001	94240000	0.472404	ENSGALG00000013757	TMX3
2	94210001	94250000	0.414228	ENSGALG00000013757	TMX3
2	109030001	109070000	0.403344	ENSGALG00000015248	SNTG1
2	109040001	109080000	0.454938	ENSGALG00000015248	SNTG1
2	109050001	109090000	0.501981	ENSGALG00000015248	SNTG1
2	109060001	109100000	0.481225	ENSGALG00000015248	SNTG1
2	109070001	109110000	0.411788	ENSGALG00000015248	SNTG1
2	115840001	115880000	0.342709	ENSGALG00000034561	C8orf34
2	118700001	118740000	0.341302	ENSGALG00000042621	HNF4G
2	118710001	118750000	0.344193	ENSGALG00000042621	HNF4G
2	118720001	118760000	0.361674	ENSGALG00000042621	HNF4G
2	118730001	118770000	0.356419	ENSGALG00000042621	HNF4G
2	133630001	133670000	0.391979	ENSGALG00000031578	CSMD3
2	142080001	142120000	0.359834	ENSGALG00000037773	ST3GAL1
2	142090001	142130000	0.345529	ENSGALG00000037773	ST3GAL1
2	147200001	147240000	0.343552	ENSGALG00000037014	TSNARE1
2	147210001	147250000	0.41677	ENSGALG00000037014	TSNARE1
2	147220001	147260000	0.42126	ENSGALG00000037014	TSNARE1
2	147230001	147270000	0.346886	ENSGALG00000037014	TSNARE1
2	147330001	147370000	0.348408	ENSGALG00000037014	TSNARE1
3	24150001	24190000	0.337669	ENSGALG00000009925	MTA3
3	24160001	24200000	0.339906	ENSGALG00000009925	MTA3
3	26180001	26220000	0.339427	ENSGALG00000009990	SRBD1
3	26190001	26230000	0.350078	ENSGALG00000009990	SRBD1
3	26940001	26980000	0.356061	ENSGALG00000010016	SOCS5
3	26950001	26990000	0.38099	ENSGALG00000010016	SOCS5
3	26960001	27000000	0.394504	ENSGALG00000010016	SOCS5
3	27080001	27120000	0.377575	ENSGALG00000010020	TTC7A
3	27090001	27130000	0.353698	ENSGALG00000010020	TTC7A
3	28900001	28940000	0.402685	ENSGALG00000010055	DAAM2
3	28910001	28950000	0.428138	ENSGALG00000010055	DAAM2
3	28920001	28960000	0.443645	ENSGALG00000010055	DAAM2
3	30760001	30800000	0.376028	ENSGALG00000010290	VEGFA
3	30860001	30900000	0.374836	ENSGALG00000010296	MRPS18A
3	30870001	30910000	0.366196	ENSGALG00000010296	MRPS18A
3	30880001	30920000	0.34147	ENSGALG00000010296	MRPS18A
3	30880001	30920000	0.34147	ENSGALG00000010299	RSPH9
3	34580001	34620000	0.349205	ENSGALG00000010664	KIF26B
3	34610001	34650000	0.347256	ENSGALG00000010664	KIF26B
3	34620001	34660000	0.395614	ENSGALG00000010664	KIF26B
3	34630001	34670000	0.399667	ENSGALG00000010664	KIF26B
3	34640001	34680000	0.350431	ENSGALG00000010664	KIF26B
3	35060001	35100000	0.394204	ENSGALG00000034081	AKT3
3	35070001	35110000	0.451669	ENSGALG00000034081	AKT3
3	35080001	35120000	0.508329	ENSGALG00000034081	AKT3
3	35090001	35130000	0.489064	ENSGALG00000034081	AKT3
3	35100001	35140000	0.437008	ENSGALG00000034081	AKT3
3	35150001	35190000	0.37693	ENSGALG00000034081	AKT3
3	35160001	35200000	0.400394	ENSGALG00000034081	AKT3
3	35170001	35210000	0.367391	ENSGALG00000034081	AKT3
3	42600001	42640000	0.340375	ENSGALG00000011423	FGFR1OP
3	42600001	42640000	0.340375	ENSGALG00000011426	RNASET2
3	43390001	43430000	0.343345	ENSGALG00000011537	PDE10A
3	90030001	90070000	0.415119	ENSGALG00000035230	CSMD1
3	90040001	90080000	0.447609	ENSGALG00000035230	CSMD1
3	90050001	90090000	0.437934	ENSGALG00000035230	CSMD1
3	90060001	90100000	0.348869	ENSGALG00000035230	CSMD1
3	93590001	93630000	0.40558	ENSGALG00000016385	TSSC1
3	93590001	93630000	0.40558	ENSGALG00000016387	TRAPPC12
3	93600001	93640000	0.384261	ENSGALG00000016385	TSSC1
3	93600001	93640000	0.384261	ENSGALG00000016387	TRAPPC12
4	24900001	24940000	0.422411	ENSGALG00000009573	ANXA10
4	24910001	24950000	0.529008	ENSGALG00000009573	ANXA10
4	24920001	24960000	0.557086	ENSGALG00000009573	ANXA10
4	24920001	24960000	0.557086	ENSGALG00000009639	DDX60
4	24930001	24970000	0.534719	ENSGALG00000009573	ANXA10
4	24930001	24970000	0.534719	ENSGALG00000009639	DDX60
4	24940001	24980000	0.531776	ENSGALG00000009573	ANXA10
4	24940001	24980000	0.531776	ENSGALG00000009639	DDX60
4	24950001	24990000	0.452038	ENSGALG00000009573	ANXA10
4	24950001	24990000	0.452038	ENSGALG00000009639	DDX60
4	24960001	25000000	0.424642	ENSGALG00000009639	DDX60
4	24970001	25010000	0.350017	ENSGALG00000009639	DDX60
4	24990001	25030000	0.365722	ENSGALG00000009639	DDX60
4	25000001	25040000	0.349374	ENSGALG00000009639	DDX60
4	25530001	25570000	0.354915	ENSGALG00000009692	SH3RF1
4	25530001	25570000	0.354915	ENSGALG00000009714	CBR4
4	25540001	25580000	0.404549	ENSGALG00000009714	CBR4
4	25550001	25590000	0.476963	ENSGALG00000009714	CBR4
4	30260001	30300000	0.349704	ENSGALG00000009880	INPP4B
4	30270001	30310000	0.445751	ENSGALG00000009880	INPP4B
4	30280001	30320000	0.360873	ENSGALG00000009880	INPP4B
4	56680001	56720000	0.347636	ENSGALG00000041635	CAMK2D
4	56690001	56730000	0.352416	ENSGALG00000041635	CAMK2D
4	56690001	56730000	0.352416	ENSGALG00000012044	ANK2
4	56700001	56740000	0.352532	ENSGALG00000012044	ANK2
4	56710001	56750000	0.340942	ENSGALG00000012044	ANK2
4	58750001	58790000	0.343854	ENSGALG00000012219	UNC5C
4	58760001	58800000	0.338078	ENSGALG00000012219	UNC5C
4	60530001	60570000	0.367991	ENSGALG00000012292	BANK1
4	60540001	60580000	0.36196	ENSGALG00000012292	BANK1
4	61120001	61160000	0.340293	ENSGALG00000013427	SORBS2
4	64710001	64750000	0.349344	ENSGALG00000013725	LONRF1
4	64710001	64750000	0.349344	ENSGALG00000013726	PAICS
4	64710001	64750000	0.349344	ENSGALG00000013728	PPAT
4	64720001	64760000	0.377119	ENSGALG00000013725	LONRF1
4	64720001	64760000	0.377119	ENSGALG00000013726	PAICS
4	64720001	64760000	0.377119	ENSGALG00000013728	PPAT
4	64730001	64770000	0.356659	ENSGALG00000013725	LONRF1
4	64730001	64770000	0.356659	ENSGALG00000013726	PAICS
4	64730001	64770000	0.356659	ENSGALG00000013728	PPAT
4	66700001	66740000	0.372771	ENSGALG00000014144	CORIN
4	69710001	69750000	0.339933	ENSGALG00000039380	TBC1D1
4	73620001	73660000	0.341407	ENSGALG00000014391	CCDC149
4	74750001	74790000	0.349538	ENSGALG00000034621	KCNIP4
4	74760001	74800000	0.346464	ENSGALG00000034621	KCNIP4
4	74780001	74820000	0.362366	ENSGALG00000034621	KCNIP4
4	74790001	74830000	0.341204	ENSGALG00000034621	KCNIP4
4	75140001	75180000	0.350789	ENSGALG00000041121	SLIT2
4	75150001	75190000	0.484567	ENSGALG00000041121	SLIT2
4	75160001	75200000	0.488064	ENSGALG00000041121	SLIT2
4	75170001	75210000	0.491768	ENSGALG00000041121	SLIT2
4	75180001	75220000	0.429154	ENSGALG00000041121	SLIT2
4	75770001	75810000	0.351125	ENSGALG00000014425	NCAPG
4	75860001	75900000	0.351535	ENSGALG00000014425	NCAPG
4	75860001	75900000	0.351535	ENSGALG00000014421	LCORL
4	78640001	78680000	0.352799	ENSGALG00000015012	STX18
4	78650001	78690000	0.408531	ENSGALG00000015012	STX18
4	78870001	78910000	0.378535	ENSGALG00000015015	CYTL1
4	78880001	78920000	0.434931	ENSGALG00000015015	CYTL1
4	78890001	78930000	0.436911	ENSGALG00000029510	STK32B
4	78900001	78940000	0.427373	ENSGALG00000029510	STK32B
4	78910001	78950000	0.43345	ENSGALG00000029510	STK32B
4	79020001	79060000	0.338083	ENSGALG00000029510	STK32B
4	79070001	79110000	0.359707	ENSGALG00000015029	EVC2
4	79080001	79120000	0.415758	ENSGALG00000015029	EVC2
4	79090001	79130000	0.402128	ENSGALG00000015029	EVC2
4	79100001	79140000	0.394597	ENSGALG00000015029	EVC2
4	79410001	79450000	0.342123	ENSGALG00000015528	JAKMIP1
5	10690001	10730000	0.379131	ENSGALG00000006035	PDE3B
5	10700001	10740000	0.379097	ENSGALG00000006035	PDE3B
5	10710001	10750000	0.435461	ENSGALG00000006035	PDE3B
5	10720001	10760000	0.513368	ENSGALG00000006035	PDE3B
5	10730001	10770000	0.41105	ENSGALG00000006035	PDE3B
5	10730001	10770000	0.41105	ENSGALG00000006054	CALCA
5	13360001	13400000	0.343857	ENSGALG00000006454	SLC22A18
5	13940001	13980000	0.339919	ENSGALG00000006552	INS
5	13940001	13980000	0.339919	ENSGALG00000035282	IGF2
5	13950001	13990000	0.341871	ENSGALG00000006552	INS
5	13950001	13990000	0.341871	ENSGALG00000035282	IGF2
5	13970001	14010000	0.367222	ENSGALG00000035282	IGF2
5	14740001	14780000	0.350138	ENSGALG00000006681	BRSK1
5	15430001	15470000	0.359812	ENSGALG00000006830	CHID1
5	15440001	15480000	0.369644	ENSGALG00000006830	CHID1
5	15440001	15480000	0.369644	ENSGALG00000006837	TSPAN4
5	15450001	15490000	0.347682	ENSGALG00000006830	CHID1
5	15450001	15490000	0.347682	ENSGALG00000006837	TSPAN4
5	18060001	18100000	0.342146	ENSGALG00000007625	FADD
5	18060001	18100000	0.342146	ENSGALG00000035774	PPFIA1
5	18070001	18110000	0.348589	ENSGALG00000007625	FADD
5	18070001	18110000	0.348589	ENSGALG00000035774	PPFIA1
5	32340001	32380000	0.344806	ENSGALG00000020438	DPH6
5	34520001	34560000	0.337638	ENSGALG00000040464	STRN3
5	34520001	34560000	0.337638	ENSGALG00000009936	AP4S1
5	34520001	34560000	0.337638	ENSGALG00000009946	HECTD1
5	34530001	34570000	0.41561	ENSGALG00000040464	STRN3
5	34530001	34570000	0.41561	ENSGALG00000009936	AP4S1
5	34530001	34570000	0.41561	ENSGALG00000009946	HECTD1
5	34540001	34580000	0.507184	ENSGALG00000009936	AP4S1
5	34540001	34580000	0.507184	ENSGALG00000009946	HECTD1
5	34550001	34590000	0.430127	ENSGALG00000009946	HECTD1
5	34560001	34600000	0.398874	ENSGALG00000009946	HECTD1
5	34570001	34610000	0.34742	ENSGALG00000009946	HECTD1
5	35940001	35980000	0.355494	ENSGALG00000010001	EGLN3
5	36840001	36880000	0.340908	ENSGALG00000037632	NKX2-1
5	36840001	36880000	0.340908	ENSGALG00000028483	NKX2-8
5	48770001	48810000	0.339903	ENSGALG00000011228	WARS
5	48770001	48810000	0.339903	ENSGALG00000028897	WDR25
5	48780001	48820000	0.354012	ENSGALG00000011228	WARS
5	48780001	48820000	0.354012	ENSGALG00000028897	WDR25
5	48790001	48830000	0.337097	ENSGALG00000028897	WDR25
5	49000001	49040000	0.349415	ENSGALG00000011236	BEGAIN
5	49120001	49160000	0.365407	ENSGALG00000011244	DLK1
5	49130001	49170000	0.414277	ENSGALG00000011244	DLK1
5	49140001	49180000	0.388207	ENSGALG00000011244	DLK1
6	29830001	29870000	0.348822	ENSGALG00000009248	HSPA12A
6	29840001	29880000	0.348185	ENSGALG00000009248	HSPA12A
7	4570001	4610000	0.379821	ENSGALG00000003812	UBE2F
7	4570001	4610000	0.379821	ENSGALG00000052146	IFNL3A
7	21280001	21320000	0.406724	ENSGALG00000030032	SLC4A10
7	21290001	21330000	0.406209	ENSGALG00000030032	SLC4A10
7	21340001	21380000	0.355233	ENSGALG00000036378	TBR1
7	21340001	21380000	0.355233	ENSGALG00000011128	PSMD14
7	21350001	21390000	0.356092	ENSGALG00000036378	TBR1
7	21350001	21390000	0.356092	ENSGALG00000011128	PSMD14
7	28040001	28080000	0.341506	ENSGALG00000012049	ZNF148
8	3080001	3120000	0.357446	ENSGALG00000041680	KCNT2
8	3090001	3130000	0.427215	ENSGALG00000041680	KCNT2
8	12970001	13010000	0.401327	ENSGALG00000005509	DPYD
8	12980001	13020000	0.513086	ENSGALG00000005509	DPYD
8	12990001	13030000	0.558887	ENSGALG00000005509	DPYD
8	13000001	13040000	0.465055	ENSGALG00000005509	DPYD
8	13010001	13050000	0.405905	ENSGALG00000005509	DPYD
8	13130001	13170000	0.386192	ENSGALG00000005509	DPYD
8	13140001	13180000	0.393074	ENSGALG00000005509	DPYD
8	13150001	13190000	0.358269	ENSGALG00000005509	DPYD
8	13160001	13200000	0.360834	ENSGALG00000005509	DPYD
8	13170001	13210000	0.378026	ENSGALG00000005509	DPYD
9	11650001	11690000	0.356085	ENSGALG00000006783	PLOD2
9	11660001	11700000	0.375714	ENSGALG00000006783	PLOD2
9	11670001	11710000	0.413669	ENSGALG00000006783	PLOD2
9	11680001	11720000	0.408271	ENSGALG00000006783	PLOD2
9	11680001	11720000	0.408271	ENSGALG00000006805	PLSCR1
9	23860001	23900000	0.35989	ENSGALG00000054686	PFN2
9	23880001	23920000	0.338326	ENSGALG00000054686	PFN2
9	23880001	23920000	0.338326	ENSGALG00000010411	RNF13
9	23890001	23930000	0.437114	ENSGALG00000054686	PFN2
9	23890001	23930000	0.437114	ENSGALG00000010411	RNF13
9	23900001	23940000	0.480182	ENSGALG00000054686	PFN2
9	23900001	23940000	0.480182	ENSGALG00000010411	RNF13
9	23900001	23940000	0.480182	ENSGALG00000028001	COMMD2
9	23910001	23950000	0.493073	ENSGALG00000054686	PFN2
9	23910001	23950000	0.493073	ENSGALG00000010411	RNF13
9	23910001	23950000	0.493073	ENSGALG00000028001	COMMD2
9	23910001	23950000	0.493073	ENSGALG00000010412	WWTR1
9	23920001	23960000	0.485434	ENSGALG00000010411	RNF13
9	23920001	23960000	0.485434	ENSGALG00000028001	COMMD2
9	23920001	23960000	0.485434	ENSGALG00000010412	WWTR1
9	23930001	23970000	0.417039	ENSGALG00000010411	RNF13
9	23930001	23970000	0.417039	ENSGALG00000028001	COMMD2
9	23930001	23970000	0.417039	ENSGALG00000010412	WWTR1
9	23940001	23980000	0.363678	ENSGALG00000010411	RNF13
9	23940001	23980000	0.363678	ENSGALG00000028001	COMMD2
9	23940001	23980000	0.363678	ENSGALG00000010412	WWTR1
9	23950001	23990000	0.36175	ENSGALG00000028001	COMMD2
9	23950001	23990000	0.36175	ENSGALG00000010412	WWTR1
9	24040001	24080000	0.337452	ENSGALG00000038747	TM4SF18
9	24040001	24080000	0.337452	ENSGALG00000030773	CP
9	24040001	24080000	0.337452	ENSGALG00000040089	HPS3
9	24050001	24090000	0.388538	ENSGALG00000030773	CP
9	24050001	24090000	0.388538	ENSGALG00000040089	HPS3
9	24060001	24100000	0.411173	ENSGALG00000030773	CP
9	24060001	24100000	0.411173	ENSGALG00000040089	HPS3
9	24060001	24100000	0.411173	ENSGALG00000035535	GYG1
9	24070001	24110000	0.3929	ENSGALG00000040089	HPS3
9	24070001	24110000	0.3929	ENSGALG00000035535	GYG1
9	24080001	24120000	0.394077	ENSGALG00000040089	HPS3
9	24080001	24120000	0.394077	ENSGALG00000035535	GYG1
10	9150001	9190000	0.362172	ENSGALG00000042839	FAM214A
10	9150001	9190000	0.362172	ENSGALG00000017370	ARPP19
10	9150001	9190000	0.362172	ENSGALG00000031987	MYO5A
10	9160001	9200000	0.350069	ENSGALG00000042839	FAM214A
10	9160001	9200000	0.350069	ENSGALG00000017370	ARPP19
10	9160001	9200000	0.350069	ENSGALG00000031987	MYO5A
11	17990001	18030000	0.356949	ENSGALG00000005845	SLC7A5
11	17990001	18030000	0.356949	ENSGALG00000005855	CA5B
11	17990001	18030000	0.356949	ENSGALG00000005872	BANP
11	18000001	18040000	0.379573	ENSGALG00000005855	CA5B
11	18000001	18040000	0.379573	ENSGALG00000005872	BANP
11	18010001	18050000	0.431552	ENSGALG00000005872	BANP
11	18020001	18060000	0.383646	ENSGALG00000005872	BANP
11	18030001	18070000	0.350326	ENSGALG00000005872	BANP
11	18750001	18790000	0.391727	ENSGALG00000000507	CPNE7
11	18750001	18790000	0.391727	ENSGALG00000006175	DPEP1
11	18750001	18790000	0.391727	ENSGALG00000006161	CHMP1A
11	18750001	18790000	0.391727	ENSGALG00000006144	CDK10
11	18750001	18790000	0.391727	ENSGALG00000023468	VPS9D1
11	18750001	18790000	0.391727	ENSGALG00000000513	ZNF276
11	18750001	18790000	0.391727	ENSGALG00000000516	FANCA
11	18760001	18800000	0.4565	ENSGALG00000006161	CHMP1A
11	18760001	18800000	0.4565	ENSGALG00000006144	CDK10
11	18760001	18800000	0.4565	ENSGALG00000023468	VPS9D1
11	18760001	18800000	0.4565	ENSGALG00000000513	ZNF276
11	18760001	18800000	0.4565	ENSGALG00000000516	FANCA
11	18770001	18810000	0.474189	ENSGALG00000023468	VPS9D1
11	18770001	18810000	0.474189	ENSGALG00000000513	ZNF276
11	18770001	18810000	0.474189	ENSGALG00000000516	FANCA
11	18770001	18810000	0.474189	ENSGALG00000000521	SPIRE2
11	18780001	18820000	0.436505	ENSGALG00000000513	ZNF276
11	18780001	18820000	0.436505	ENSGALG00000000516	FANCA
11	18780001	18820000	0.436505	ENSGALG00000000521	SPIRE2
11	18780001	18820000	0.436505	ENSGALG00000000129	TCF25
11	18790001	18830000	0.457641	ENSGALG00000000516	FANCA
11	18790001	18830000	0.457641	ENSGALG00000000521	SPIRE2
11	18790001	18830000	0.457641	ENSGALG00000000129	TCF25
11	18800001	18840000	0.461381	ENSGALG00000000516	FANCA
11	18800001	18840000	0.461381	ENSGALG00000000521	SPIRE2
11	18800001	18840000	0.461381	ENSGALG00000000129	TCF25
11	18800001	18840000	0.461381	ENSGALG00000054486	MC1R
11	18800001	18840000	0.461381	ENSGALG00000000059	TUBB3
11	18810001	18850000	0.474826	ENSGALG00000000516	FANCA
11	18810001	18850000	0.474826	ENSGALG00000000521	SPIRE2
11	18810001	18850000	0.474826	ENSGALG00000000129	TCF25
11	18810001	18850000	0.474826	ENSGALG00000054486	MC1R
11	18810001	18850000	0.474826	ENSGALG00000000059	TUBB3
11	18810001	18850000	0.474826	ENSGALG00000025712	DEF8
11	18810001	18850000	0.474826	ENSGALG00000000528	DBNDD1
11	18810001	18850000	0.474826	ENSGALG00000000540	GAS8
11	18820001	18860000	0.527838	ENSGALG00000000521	SPIRE2
11	18820001	18860000	0.527838	ENSGALG00000000129	TCF25
11	18820001	18860000	0.527838	ENSGALG00000054486	MC1R
11	18820001	18860000	0.527838	ENSGALG00000000059	TUBB3
11	18820001	18860000	0.527838	ENSGALG00000025712	DEF8
11	18820001	18860000	0.527838	ENSGALG00000000528	DBNDD1
11	18820001	18860000	0.527838	ENSGALG00000000540	GAS8
11	18820001	18860000	0.527838	ENSGALG00000000549	URAH
11	18830001	18870000	0.470358	ENSGALG00000000129	TCF25
11	18830001	18870000	0.470358	ENSGALG00000054486	MC1R
11	18830001	18870000	0.470358	ENSGALG00000000059	TUBB3
11	18830001	18870000	0.470358	ENSGALG00000025712	DEF8
11	18830001	18870000	0.470358	ENSGALG00000000528	DBNDD1
11	18830001	18870000	0.470358	ENSGALG00000000540	GAS8
11	18830001	18870000	0.470358	ENSGALG00000000549	URAH
11	18830001	18870000	0.470358	ENSGALG00000000608	CDH1
11	18840001	18880000	0.415588	ENSGALG00000000129	TCF25
11	18840001	18880000	0.415588	ENSGALG00000054486	MC1R
11	18840001	18880000	0.415588	ENSGALG00000000059	TUBB3
11	18840001	18880000	0.415588	ENSGALG00000025712	DEF8
11	18840001	18880000	0.415588	ENSGALG00000000528	DBNDD1
11	18840001	18880000	0.415588	ENSGALG00000000540	GAS8
11	18840001	18880000	0.415588	ENSGALG00000000549	URAH
11	18840001	18880000	0.415588	ENSGALG00000000608	CDH1
11	18840001	18880000	0.415588	ENSGALG00000035882	TANGO6
11	18850001	18890000	0.372303	ENSGALG00000000059	TUBB3
11	18850001	18890000	0.372303	ENSGALG00000025712	DEF8
11	18850001	18890000	0.372303	ENSGALG00000000528	DBNDD1
11	18850001	18890000	0.372303	ENSGALG00000000540	GAS8
11	18850001	18890000	0.372303	ENSGALG00000000549	URAH
11	18850001	18890000	0.372303	ENSGALG00000000608	CDH1
11	18850001	18890000	0.372303	ENSGALG00000035882	TANGO6
11	18860001	18900000	0.35769	ENSGALG00000000540	GAS8
11	18860001	18900000	0.35769	ENSGALG00000000549	URAH
11	18860001	18900000	0.35769	ENSGALG00000000608	CDH1
11	18860001	18900000	0.35769	ENSGALG00000035882	TANGO6
11	18870001	18910000	0.388905	ENSGALG00000000608	CDH1
11	18870001	18910000	0.388905	ENSGALG00000035882	TANGO6
11	18870001	18910000	0.388905	ENSGALG00000000630	HAS3
11	18870001	18910000	0.388905	ENSGALG00000000632	CHTF8
11	18870001	18910000	0.388905	ENSGALG00000000638	UTP4
11	18880001	18920000	0.400973	ENSGALG00000000608	CDH1
11	18880001	18920000	0.400973	ENSGALG00000035882	TANGO6
11	18880001	18920000	0.400973	ENSGALG00000000630	HAS3
11	18880001	18920000	0.400973	ENSGALG00000000632	CHTF8
11	18880001	18920000	0.400973	ENSGALG00000000638	UTP4
11	18880001	18920000	0.400973	ENSGALG00000027482	SNTB2
11	18890001	18930000	0.37609	ENSGALG00000035882	TANGO6
11	18890001	18930000	0.37609	ENSGALG00000000630	HAS3
11	18890001	18930000	0.37609	ENSGALG00000000632	CHTF8
11	18890001	18930000	0.37609	ENSGALG00000000638	UTP4
11	18890001	18930000	0.37609	ENSGALG00000027482	SNTB2
11	18890001	18930000	0.37609	ENSGALG00000049153	PDF
11	18890001	18930000	0.37609	ENSGALG00000000650	NIP7
11	18890001	18930000	0.37609	ENSGALG00000000654	TMED6
11	18900001	18940000	0.343344	ENSGALG00000035882	TANGO6
11	18900001	18940000	0.343344	ENSGALG00000000630	HAS3
11	18900001	18940000	0.343344	ENSGALG00000000632	CHTF8
11	18900001	18940000	0.343344	ENSGALG00000000638	UTP4
11	18900001	18940000	0.343344	ENSGALG00000027482	SNTB2
11	18900001	18940000	0.343344	ENSGALG00000049153	PDF
11	18900001	18940000	0.343344	ENSGALG00000000650	NIP7
11	18900001	18940000	0.343344	ENSGALG00000000654	TMED6
11	18900001	18940000	0.343344	ENSGALG00000000657	TERF2
11	19780001	19820000	0.350715	ENSGALG00000000848	AP1G1
11	19780001	19820000	0.350715	ENSGALG00000000875	PHLPP2
11	19790001	19830000	0.374306	ENSGALG00000000848	AP1G1
11	19790001	19830000	0.374306	ENSGALG00000000875	PHLPP2
11	19800001	19840000	0.43073	ENSGALG00000000875	PHLPP2
11	19800001	19840000	0.43073	ENSGALG00000000893	TAT
11	19810001	19850000	0.457413	ENSGALG00000000875	PHLPP2
11	19810001	19850000	0.457413	ENSGALG00000000893	TAT
11	19820001	19860000	0.383583	ENSGALG00000000875	PHLPP2
11	19820001	19860000	0.383583	ENSGALG00000000893	TAT
11	19820001	19860000	0.383583	ENSGALG00000000903	TERF2IP
11	19830001	19870000	0.404552	ENSGALG00000000893	TAT
11	19830001	19870000	0.404552	ENSGALG00000000903	TERF2IP
11	19830001	19870000	0.404552	ENSGALG00000000907	KARS
11	19840001	19880000	0.399576	ENSGALG00000000893	TAT
11	19840001	19880000	0.399576	ENSGALG00000000903	TERF2IP
11	19840001	19880000	0.399576	ENSGALG00000000907	KARS
11	19840001	19880000	0.399576	ENSGALG00000000908	ADAT1
11	19850001	19890000	0.402507	ENSGALG00000000893	TAT
11	19850001	19890000	0.402507	ENSGALG00000000903	TERF2IP
11	19850001	19890000	0.402507	ENSGALG00000000907	KARS
11	19850001	19890000	0.402507	ENSGALG00000000908	ADAT1
11	19860001	19900000	0.465645	ENSGALG00000000903	TERF2IP
11	19860001	19900000	0.465645	ENSGALG00000000907	KARS
11	19860001	19900000	0.465645	ENSGALG00000000908	ADAT1
11	19860001	19900000	0.465645	ENSGALG00000003208	GABARAPL2
11	19870001	19910000	0.47831	ENSGALG00000000903	TERF2IP
11	19870001	19910000	0.47831	ENSGALG00000000907	KARS
11	19870001	19910000	0.47831	ENSGALG00000000908	ADAT1
11	19870001	19910000	0.47831	ENSGALG00000003208	GABARAPL2
11	19870001	19910000	0.47831	ENSGALG00000000913	CHST6
11	19870001	19910000	0.47831	ENSGALG00000003219	TMEM231
11	19880001	19920000	0.490582	ENSGALG00000000907	KARS
11	19880001	19920000	0.490582	ENSGALG00000000908	ADAT1
11	19880001	19920000	0.490582	ENSGALG00000003208	GABARAPL2
11	19880001	19920000	0.490582	ENSGALG00000000913	CHST6
11	19880001	19920000	0.490582	ENSGALG00000003219	TMEM231
11	19890001	19930000	0.457712	ENSGALG00000000908	ADAT1
11	19890001	19930000	0.457712	ENSGALG00000003208	GABARAPL2
11	19890001	19930000	0.457712	ENSGALG00000000913	CHST6
11	19890001	19930000	0.457712	ENSGALG00000003219	TMEM231
11	19900001	19940000	0.453468	ENSGALG00000000908	ADAT1
11	19900001	19940000	0.453468	ENSGALG00000003208	GABARAPL2
11	19900001	19940000	0.453468	ENSGALG00000000913	CHST6
11	19900001	19940000	0.453468	ENSGALG00000003219	TMEM231
12	6680001	6720000	0.337233	ENSGALG00000039208	PHF2
12	6690001	6730000	0.349347	ENSGALG00000039208	PHF2
12	7010001	7050000	0.342279	ENSGALG00000026891	NINJ1
12	7020001	7060000	0.345184	ENSGALG00000026891	NINJ1
12	7020001	7060000	0.345184	ENSGALG00000025886	SUSD3
12	7870001	7910000	0.350687	ENSGALG00000005400	CACNA2D3
12	7880001	7920000	0.413141	ENSGALG00000005400	CACNA2D3
12	7890001	7930000	0.411949	ENSGALG00000005400	CACNA2D3
12	7900001	7940000	0.352395	ENSGALG00000005400	CACNA2D3
12	7990001	8030000	0.407851	ENSGALG00000005400	CACNA2D3
12	8000001	8040000	0.393473	ENSGALG00000005400	CACNA2D3
12	8010001	8050000	0.374197	ENSGALG00000005400	CACNA2D3
12	8020001	8060000	0.350973	ENSGALG00000005400	CACNA2D3
12	8020001	8060000	0.350973	ENSGALG00000005404	LRTM1
12	8560001	8600000	0.367642	ENSGALG00000005419	ERC2
12	8570001	8610000	0.463433	ENSGALG00000005419	ERC2
12	8710001	8750000	0.34227	ENSGALG00000005419	ERC2
12	8720001	8760000	0.352839	ENSGALG00000005419	ERC2
12	11770001	11810000	0.350702	ENSGALG00000006571	SETD5
12	12220001	12260000	0.350645	ENSGALG00000007052	PXK
12	12220001	12260000	0.350645	ENSGALG00000029576	PDHB
12	12220001	12260000	0.350645	ENSGALG00000007111	KCTD6
12	12220001	12260000	0.350645	ENSGALG00000007132	ACOX2
12	12220001	12260000	0.350645	ENSGALG00000007139	FAM107A
12	12230001	12270000	0.356523	ENSGALG00000029576	PDHB
12	12230001	12270000	0.356523	ENSGALG00000007111	KCTD6
12	12230001	12270000	0.356523	ENSGALG00000007132	ACOX2
12	12230001	12270000	0.356523	ENSGALG00000007139	FAM107A
12	12230001	12270000	0.356523	ENSGALG00000007152	FAM3D
12	12240001	12280000	0.374221	ENSGALG00000007111	KCTD6
12	12240001	12280000	0.374221	ENSGALG00000007132	ACOX2
12	12240001	12280000	0.374221	ENSGALG00000007139	FAM107A
12	12240001	12280000	0.374221	ENSGALG00000007152	FAM3D
13	2150001	2190000	0.351105	ENSGALG00000000946	PFDN1
13	2150001	2190000	0.351105	ENSGALG00000000949	HBEGF
13	2150001	2190000	0.351105	ENSGALG00000044387	SLC4A9
13	2160001	2200000	0.338021	ENSGALG00000000946	PFDN1
13	2160001	2200000	0.338021	ENSGALG00000000949	HBEGF
13	2160001	2200000	0.338021	ENSGALG00000044387	SLC4A9
13	2160001	2200000	0.338021	ENSGALG00000001099	ANKHD1
13	2170001	2210000	0.343772	ENSGALG00000000946	PFDN1
13	2170001	2210000	0.343772	ENSGALG00000000949	HBEGF
13	2170001	2210000	0.343772	ENSGALG00000044387	SLC4A9
13	2170001	2210000	0.343772	ENSGALG00000001099	ANKHD1
13	2180001	2220000	0.347853	ENSGALG00000000949	HBEGF
13	2180001	2220000	0.347853	ENSGALG00000044387	SLC4A9
13	2180001	2220000	0.347853	ENSGALG00000001099	ANKHD1
13	2190001	2230000	0.353012	ENSGALG00000044387	SLC4A9
13	2190001	2230000	0.353012	ENSGALG00000001099	ANKHD1
13	2200001	2240000	0.356823	ENSGALG00000044387	SLC4A9
13	2200001	2240000	0.356823	ENSGALG00000001099	ANKHD1
13	2210001	2250000	0.352181	ENSGALG00000001099	ANKHD1
14	660001	700000	0.344124	ENSGALG00000040854	CPPED1
14	670001	710000	0.346794	ENSGALG00000040854	CPPED1
14	680001	720000	0.339394	ENSGALG00000040854	CPPED1
14	3000001	3040000	0.350009	ENSGALG00000004189	MAFK
14	3000001	3040000	0.350009	ENSGALG00000004199	TMEM184A
14	3000001	3040000	0.350009	ENSGALG00000004203	PSMG3
14	3010001	3050000	0.371986	ENSGALG00000004189	MAFK
14	3010001	3050000	0.371986	ENSGALG00000004199	TMEM184A
14	3010001	3050000	0.371986	ENSGALG00000004203	PSMG3
14	7950001	7990000	0.367988	ENSGALG00000039815	MARF1
14	7950001	7990000	0.367988	ENSGALG00000032590	NDE1
14	7950001	7990000	0.367988	ENSGALG00000006520	MYH11
14	9200001	9240000	0.359522	ENSGALG00000040793	KDELR2
14	9200001	9240000	0.359522	ENSGALG00000007119	DAGLB
14	9200001	9240000	0.359522	ENSGALG00000007130	RAC1
14	9210001	9250000	0.478244	ENSGALG00000007119	DAGLB
14	9210001	9250000	0.478244	ENSGALG00000007130	RAC1
14	9220001	9260000	0.468861	ENSGALG00000007119	DAGLB
14	9220001	9260000	0.468861	ENSGALG00000007130	RAC1
14	9220001	9260000	0.468861	ENSGALG00000007149	CYTH3
14	9230001	9270000	0.413551	ENSGALG00000007130	RAC1
14	9230001	9270000	0.413551	ENSGALG00000007149	CYTH3
14	9240001	9280000	0.358414	ENSGALG00000007149	CYTH3
15	4130001	4170000	0.347623	ENSGALG00000002714	TMEM132C
15	4140001	4180000	0.386295	ENSGALG00000002714	TMEM132C
15	4150001	4190000	0.340001	ENSGALG00000002714	TMEM132C
17	1950001	1990000	0.37378	ENSGALG00000008806	RPL12
17	1950001	1990000	0.37378	ENSGALG00000008750	DPH7
17	1950001	1990000	0.37378	ENSGALG00000051567	MRPL41
17	1950001	1990000	0.37378	ENSGALG00000008736	PNPLA7
17	1960001	2000000	0.394011	ENSGALG00000008736	PNPLA7
17	4430001	4470000	0.373168	ENSGALG00000006997	BRINP1
17	4440001	4480000	0.339105	ENSGALG00000006997	BRINP1
18	10500001	10540000	0.345451	ENSGALG00000027415	GRIN2C
18	10500001	10540000	0.345451	ENSGALG00000035816	FDXR
18	10500001	10540000	0.345451	ENSGALG00000029445	FADS6
18	10500001	10540000	0.345451	ENSGALG00000038769	USH1G
18	10510001	10550000	0.380985	ENSGALG00000035816	FDXR
18	10510001	10550000	0.380985	ENSGALG00000029445	FADS6
18	10510001	10550000	0.380985	ENSGALG00000038769	USH1G
18	10510001	10550000	0.380985	ENSGALG00000007791	OTOP2
18	10520001	10560000	0.340115	ENSGALG00000035816	FDXR
18	10520001	10560000	0.340115	ENSGALG00000029445	FADS6
18	10520001	10560000	0.340115	ENSGALG00000038769	USH1G
18	10520001	10560000	0.340115	ENSGALG00000007791	OTOP2
18	10520001	10560000	0.340115	ENSGALG00000028214	OTOP3
20	6600001	6640000	0.344093	ENSGALG00000004758	KCNB1
20	6720001	6760000	0.34439	ENSGALG00000004837	CCNDBP1
20	6720001	6760000	0.34439	ENSGALG00000004859	ZNFX1
20	6720001	6760000	0.34439	ENSGALG00000035930	PHACTR3
20	6730001	6770000	0.338855	ENSGALG00000004859	ZNFX1
20	6730001	6770000	0.338855	ENSGALG00000035930	PHACTR3
20	7220001	7260000	0.345603	ENSGALG00000005102	CDH4
20	7240001	7280000	0.343131	ENSGALG00000005102	CDH4
20	7260001	7300000	0.3369	ENSGALG00000005102	CDH4
20	7270001	7310000	0.349111	ENSGALG00000005102	CDH4
20	7410001	7450000	0.373288	ENSGALG00000005102	CDH4
20	7420001	7460000	0.399596	ENSGALG00000005102	CDH4
20	7430001	7470000	0.388836	ENSGALG00000005102	CDH4
23	5700001	5740000	0.352095	ENSGALG00000003879	MFSD2A
23	5700001	5740000	0.352095	ENSGALG00000036294	CAP1
23	5700001	5740000	0.352095	ENSGALG00000003936	PPT1
23	5700001	5740000	0.352095	ENSGALG00000030378	RPL11
23	5700001	5740000	0.352095	ENSGALG00000034625	TCEB3
23	5700001	5740000	0.352095	ENSGALG00000003986	PITHD1
23	5700001	5740000	0.352095	ENSGALG00000004002	LYPLA2
23	5700001	5740000	0.352095	ENSGALG00000004047	GALE
23	5700001	5740000	0.352095	ENSGALG00000004057	HMGCL
23	5710001	5750000	0.341324	ENSGALG00000036294	CAP1
23	5710001	5750000	0.341324	ENSGALG00000003936	PPT1
23	5710001	5750000	0.341324	ENSGALG00000030378	RPL11
23	5710001	5750000	0.341324	ENSGALG00000034625	TCEB3
23	5710001	5750000	0.341324	ENSGALG00000003986	PITHD1
23	5710001	5750000	0.341324	ENSGALG00000004002	LYPLA2
23	5710001	5750000	0.341324	ENSGALG00000004047	GALE
23	5710001	5750000	0.341324	ENSGALG00000004057	HMGCL
23	5710001	5750000	0.341324	ENSGALG00000004112	FUCA1
23	5710001	5750000	0.341324	ENSGALG00000004120	CNR2
23	5820001	5860000	0.376874	ENSGALG00000004221	IL22RA1
23	5820001	5860000	0.376874	ENSGALG00000004249	GRHL3
23	5830001	5870000	0.436839	ENSGALG00000004249	GRHL3
23	5840001	5880000	0.500029	ENSGALG00000004249	GRHL3
23	5850001	5890000	0.497857	ENSGALG00000004249	GRHL3
23	5850001	5890000	0.497857	ENSGALG00000004268	NIPAL3
23	5860001	5900000	0.442454	ENSGALG00000004249	GRHL3
23	5860001	5900000	0.442454	ENSGALG00000004268	NIPAL3
23	5860001	5900000	0.442454	ENSGALG00000004282	RCAN3
23	5870001	5910000	0.40956	ENSGALG00000004249	GRHL3
23	5870001	5910000	0.40956	ENSGALG00000004268	NIPAL3
23	5870001	5910000	0.40956	ENSGALG00000004282	RCAN3
24	6120001	6160000	0.397089	ENSGALG00000007848	PTS
24	6120001	6160000	0.397089	ENSGALG00000007868	BCO2
24	6120001	6160000	0.397089	ENSGALG00000048129	TEX12
24	6130001	6170000	0.476917	ENSGALG00000007848	PTS
24	6130001	6170000	0.476917	ENSGALG00000007868	BCO2
24	6130001	6170000	0.476917	ENSGALG00000048129	TEX12
24	6130001	6170000	0.476917	ENSGALG00000007874	IL18
24	6140001	6180000	0.527939	ENSGALG00000007848	PTS
24	6140001	6180000	0.527939	ENSGALG00000007868	BCO2
24	6140001	6180000	0.527939	ENSGALG00000048129	TEX12
24	6140001	6180000	0.527939	ENSGALG00000007874	IL18
24	6140001	6180000	0.527939	ENSGALG00000007878	SDHD
24	6140001	6180000	0.527939	ENSGALG00000047403	PIH1D2
24	6150001	6190000	0.504014	ENSGALG00000007868	BCO2
24	6150001	6190000	0.504014	ENSGALG00000048129	TEX12
24	6150001	6190000	0.504014	ENSGALG00000007874	IL18
24	6150001	6190000	0.504014	ENSGALG00000007878	SDHD
24	6150001	6190000	0.504014	ENSGALG00000047403	PIH1D2
24	6150001	6190000	0.504014	ENSGALG00000007904	DLAT
24	6160001	6200000	0.458902	ENSGALG00000007868	BCO2
24	6160001	6200000	0.458902	ENSGALG00000048129	TEX12
24	6160001	6200000	0.458902	ENSGALG00000007874	IL18
24	6160001	6200000	0.458902	ENSGALG00000007878	SDHD
24	6160001	6200000	0.458902	ENSGALG00000047403	PIH1D2
24	6160001	6200000	0.458902	ENSGALG00000007904	DLAT
24	6160001	6200000	0.458902	ENSGALG00000007929	DIXDC1
24	6170001	6210000	0.412181	ENSGALG00000048129	TEX12
24	6170001	6210000	0.412181	ENSGALG00000007874	IL18
24	6170001	6210000	0.412181	ENSGALG00000007878	SDHD
24	6170001	6210000	0.412181	ENSGALG00000047403	PIH1D2
24	6170001	6210000	0.412181	ENSGALG00000007904	DLAT
24	6170001	6210000	0.412181	ENSGALG00000007929	DIXDC1
24	6180001	6220000	0.342788	ENSGALG00000007878	SDHD
24	6180001	6220000	0.342788	ENSGALG00000047403	PIH1D2
24	6180001	6220000	0.342788	ENSGALG00000007904	DLAT
24	6180001	6220000	0.342788	ENSGALG00000007929	DIXDC1
26	110001	150000	0.34522	ENSGALG00000039170	LHFPL5
26	110001	150000	0.34522	ENSGALG00000037546	SRPK1
26	110001	150000	0.34522	ENSGALG00000040498	SLC26A8
26	110001	150000	0.34522	ENSGALG00000042833	MAPK14
26	120001	160000	0.364164	ENSGALG00000037546	SRPK1
26	120001	160000	0.364164	ENSGALG00000040498	SLC26A8
26	120001	160000	0.364164	ENSGALG00000042833	MAPK14
26	130001	170000	0.371881	ENSGALG00000037546	SRPK1
26	130001	170000	0.371881	ENSGALG00000040498	SLC26A8
26	130001	170000	0.371881	ENSGALG00000042833	MAPK14
26	130001	170000	0.371881	ENSGALG00000030966	MAPK13
26	140001	180000	0.377903	ENSGALG00000040498	SLC26A8
26	140001	180000	0.377903	ENSGALG00000042833	MAPK14
26	140001	180000	0.377903	ENSGALG00000030966	MAPK13
26	150001	190000	0.435137	ENSGALG00000040498	SLC26A8
26	150001	190000	0.435137	ENSGALG00000042833	MAPK14
26	150001	190000	0.435137	ENSGALG00000030966	MAPK13
26	150001	190000	0.435137	ENSGALG00000000776	BRPF3
26	160001	200000	0.499533	ENSGALG00000042833	MAPK14
26	160001	200000	0.499533	ENSGALG00000030966	MAPK13
26	160001	200000	0.499533	ENSGALG00000000776	BRPF3
26	170001	210000	0.547315	ENSGALG00000042833	MAPK14
26	170001	210000	0.547315	ENSGALG00000030966	MAPK13
26	170001	210000	0.547315	ENSGALG00000000776	BRPF3
26	180001	220000	0.583705	ENSGALG00000030966	MAPK13
26	180001	220000	0.583705	ENSGALG00000000776	BRPF3
26	180001	220000	0.583705	ENSGALG00000039130	TBC1D22B
26	190001	230000	0.572863	ENSGALG00000000776	BRPF3
26	190001	230000	0.572863	ENSGALG00000039130	TBC1D22B
26	200001	240000	0.362728	ENSGALG00000000776	BRPF3
26	200001	240000	0.362728	ENSGALG00000039130	TBC1D22B
26	200001	240000	0.362728	ENSGALG00000038902	PIM1
27	7860001	7900000	0.458166	ENSGALG00000034262	VPS25
27	7860001	7900000	0.458166	ENSGALG00000043285	CNTD1
27	7860001	7900000	0.458166	ENSGALG00000002973	BECN1
27	7860001	7900000	0.458166	ENSGALG00000002937	PSME3
27	7860001	7900000	0.458166	ENSGALG00000030034	G6PC
27	7870001	7910000	0.571347	ENSGALG00000043285	CNTD1
27	7870001	7910000	0.571347	ENSGALG00000002973	BECN1
27	7870001	7910000	0.571347	ENSGALG00000002937	PSME3
27	7870001	7910000	0.571347	ENSGALG00000030034	G6PC
27	7870001	7910000	0.571347	ENSGALG00000002880	AARSD1
27	7870001	7910000	0.571347	ENSGALG00000038129	PTGES3L
27	7870001	7910000	0.571347	ENSGALG00000002856	RUNDC1
27	7880001	7920000	0.659847	ENSGALG00000043285	CNTD1
27	7880001	7920000	0.659847	ENSGALG00000002973	BECN1
27	7880001	7920000	0.659847	ENSGALG00000002937	PSME3
27	7880001	7920000	0.659847	ENSGALG00000030034	G6PC
27	7880001	7920000	0.659847	ENSGALG00000002880	AARSD1
27	7880001	7920000	0.659847	ENSGALG00000038129	PTGES3L
27	7880001	7920000	0.659847	ENSGALG00000002856	RUNDC1
27	7880001	7920000	0.659847	ENSGALG00000002837	RPL27
27	7880001	7920000	0.659847	ENSGALG00000002832	IFI35
27	7890001	7930000	0.644069	ENSGALG00000002937	PSME3
27	7890001	7930000	0.644069	ENSGALG00000030034	G6PC
27	7890001	7930000	0.644069	ENSGALG00000002880	AARSD1
27	7890001	7930000	0.644069	ENSGALG00000038129	PTGES3L
27	7890001	7930000	0.644069	ENSGALG00000002856	RUNDC1
27	7890001	7930000	0.644069	ENSGALG00000002837	RPL27
27	7890001	7930000	0.644069	ENSGALG00000002832	IFI35
27	7900001	7940000	0.584244	ENSGALG00000030034	G6PC
27	7900001	7940000	0.584244	ENSGALG00000002880	AARSD1
27	7900001	7940000	0.584244	ENSGALG00000038129	PTGES3L
27	7900001	7940000	0.584244	ENSGALG00000002856	RUNDC1
27	7900001	7940000	0.584244	ENSGALG00000002837	RPL27
27	7900001	7940000	0.584244	ENSGALG00000002832	IFI35
27	7900001	7940000	0.584244	ENSGALG00000002818	VAT1
27	7910001	7950000	0.60168	ENSGALG00000030034	G6PC
27	7910001	7950000	0.60168	ENSGALG00000002880	AARSD1
27	7910001	7950000	0.60168	ENSGALG00000038129	PTGES3L
27	7910001	7950000	0.60168	ENSGALG00000002856	RUNDC1
27	7910001	7950000	0.60168	ENSGALG00000002837	RPL27
27	7910001	7950000	0.60168	ENSGALG00000002832	IFI35
27	7910001	7950000	0.60168	ENSGALG00000002818	VAT1
27	7910001	7950000	0.60168	ENSGALG00000002804	RND2
27	7920001	7960000	0.580876	ENSGALG00000002856	RUNDC1
27	7920001	7960000	0.580876	ENSGALG00000002837	RPL27
27	7920001	7960000	0.580876	ENSGALG00000002832	IFI35
27	7920001	7960000	0.580876	ENSGALG00000002818	VAT1
27	7920001	7960000	0.580876	ENSGALG00000002804	RND2
27	7930001	7970000	0.585558	ENSGALG00000002818	VAT1
27	7930001	7970000	0.585558	ENSGALG00000002804	RND2
27	7930001	7970000	0.585558	ENSGALG00000002781	BRCA1
27	7940001	7980000	0.614109	ENSGALG00000002818	VAT1
27	7940001	7980000	0.614109	ENSGALG00000002804	RND2
27	7940001	7980000	0.614109	ENSGALG00000002781	BRCA1
27	7950001	7990000	0.575071	ENSGALG00000002804	RND2
27	7950001	7990000	0.575071	ENSGALG00000002781	BRCA1
27	7950001	7990000	0.575071	ENSGALG00000002765	NBR1
27	7960001	8000000	0.525728	ENSGALG00000002804	RND2
27	7960001	8000000	0.525728	ENSGALG00000002781	BRCA1
27	7960001	8000000	0.525728	ENSGALG00000002765	NBR1
27	7970001	8010000	0.514133	ENSGALG00000002781	BRCA1
27	7970001	8010000	0.514133	ENSGALG00000002765	NBR1
27	7970001	8010000	0.514133	ENSGALG00000035580	MPP2
27	7980001	8020000	0.504662	ENSGALG00000002781	BRCA1
27	7980001	8020000	0.504662	ENSGALG00000002765	NBR1
27	7980001	8020000	0.504662	ENSGALG00000035580	MPP2
27	7990001	8030000	0.479114	ENSGALG00000002781	BRCA1
27	7990001	8030000	0.479114	ENSGALG00000002765	NBR1
27	7990001	8030000	0.479114	ENSGALG00000035580	MPP2

## Sheet: Table S3
Table S3 The results of the Fst analysis between LM and WB populations.
Chr	BIN_START	BIN_END	Fst	Gene_ID	Gene_name
1	14300001	14340000	0.369908	ENSGALG00000029006	SYPL1
1	21240001	21280000	0.397863	ENSGALG00000039403	GRM8
1	21250001	21290000	0.405389	ENSGALG00000039403	GRM8
1	21260001	21300000	0.368559	ENSGALG00000039403	GRM8
1	21270001	21310000	0.369513	ENSGALG00000039403	GRM8
1	21280001	21320000	0.405667	ENSGALG00000039403	GRM8
1	21290001	21330000	0.458286	ENSGALG00000039403	GRM8
1	21300001	21340000	0.476257	ENSGALG00000039403	GRM8
1	21310001	21350000	0.398532	ENSGALG00000039403	GRM8
1	22670001	22710000	0.363211	ENSGALG00000008926	CADPS2
1	22680001	22720000	0.395692	ENSGALG00000008926	CADPS2
1	22690001	22730000	0.361136	ENSGALG00000008926	CADPS2
1	22700001	22740000	0.377144	ENSGALG00000008926	CADPS2
1	22710001	22750000	0.372587	ENSGALG00000008926	CADPS2
1	45380001	45420000	0.364858	ENSGALG00000011327	NR2C1
1	45380001	45420000	0.364858	ENSGALG00000011342	FGD6
1	45390001	45430000	0.375114	ENSGALG00000011327	NR2C1
1	45390001	45430000	0.375114	ENSGALG00000011342	FGD6
1	45400001	45440000	0.372105	ENSGALG00000011327	NR2C1
1	45400001	45440000	0.372105	ENSGALG00000011342	FGD6
1	73680001	73720000	0.367308	ENSGALG00000017282	NDUFA9
1	110630001	110670000	0.381448	ENSGALG00000016164	ABCG1
1	110640001	110680000	0.377109	ENSGALG00000016164	ABCG1
1	115990001	116030000	0.378939	ENSGALG00000016284	TAB3
1	116000001	116040000	0.367759	ENSGALG00000016284	TAB3
1	116010001	116050000	0.365506	ENSGALG00000016284	TAB3
1	116970001	117010000	0.372695	ENSGALG00000016281	DMD
1	117800001	117840000	0.368411	ENSGALG00000016288	IL1RAPL1
1	121290001	121330000	0.385546	ENSGALG00000016415	MAP7D2
1	121300001	121340000	0.382302	ENSGALG00000016415	MAP7D2
1	121310001	121350000	0.365768	ENSGALG00000016415	MAP7D2
1	133980001	134020000	0.366115	ENSGALG00000016767	AFF3
1	149210001	149250000	0.427956	ENSGALG00000016902	GPC5
1	149220001	149260000	0.369364	ENSGALG00000016902	GPC5
1	149230001	149270000	0.372334	ENSGALG00000016902	GPC5
1	164800001	164840000	0.397866	ENSGALG00000016941	PCDH17
1	164810001	164850000	0.388471	ENSGALG00000016941	PCDH17
1	189210001	189250000	0.373444	ENSGALG00000017238	GRM5
1	192340001	192380000	0.372566	ENSGALG00000039029	TAS2R4
1	192350001	192390000	0.441342	ENSGALG00000039029	TAS2R4
1	192360001	192400000	0.444689	ENSGALG00000039029	TAS2R4
2	8560001	8600000	0.379992	ENSGALG00000030379	LMBR1
2	8560001	8600000	0.379992	ENSGALG00000006437	NOM1
2	8580001	8620000	0.382104	ENSGALG00000006437	NOM1
2	8580001	8620000	0.382104	ENSGALG00000041154	MNX1
2	8590001	8630000	0.379799	ENSGALG00000006437	NOM1
2	8590001	8630000	0.379799	ENSGALG00000041154	MNX1
2	18570001	18610000	0.398991	ENSGALG00000007956	PLXDC2
2	20710001	20750000	0.36917	ENSGALG00000008912	ABCB1
2	20710001	20750000	0.36917	ENSGALG00000053916	ABCB1
2	20760001	20800000	0.386148	ENSGALG00000008954	RUNDC3B
2	20770001	20810000	0.398513	ENSGALG00000008954	RUNDC3B
2	20770001	20810000	0.398513	ENSGALG00000019662	SLC25A40
2	20780001	20820000	0.384398	ENSGALG00000008954	RUNDC3B
2	20780001	20820000	0.384398	ENSGALG00000019662	SLC25A40
2	27420001	27460000	0.430373	ENSGALG00000033561	DGKB
2	27430001	27470000	0.405215	ENSGALG00000033561	DGKB
2	35110001	35150000	0.380049	ENSGALG00000011254	SATB1
2	35120001	35160000	0.389725	ENSGALG00000011254	SATB1
2	35130001	35170000	0.366236	ENSGALG00000011254	SATB1
2	35140001	35180000	0.379202	ENSGALG00000011254	SATB1
2	36810001	36850000	0.385276	ENSGALG00000033593	UBE2E2
2	47190001	47230000	0.376747	ENSGALG00000032097	TBX20
2	47200001	47240000	0.368275	ENSGALG00000032097	TBX20
2	48010001	48050000	0.362208	ENSGALG00000038704	KBTBD2
2	48010001	48050000	0.362208	ENSGALG00000041568	AVL9
2	48020001	48060000	0.384841	ENSGALG00000041568	AVL9
2	48020001	48060000	0.384841	ENSGALG00000041625	LSM5
2	48030001	48070000	0.389071	ENSGALG00000041568	AVL9
2	48030001	48070000	0.389071	ENSGALG00000041625	LSM5
2	48260001	48300000	0.39762	ENSGALG00000039935	PDE1C
2	48270001	48310000	0.397435	ENSGALG00000039935	PDE1C
2	91930001	91970000	0.360945	ENSGALG00000044510	C18orf63
2	91930001	91970000	0.360945	ENSGALG00000013708	CYB5A
2	104490001	104530000	0.397047	ENSGALG00000019489	CHST9
2	104500001	104540000	0.430965	ENSGALG00000019489	CHST9
2	104510001	104550000	0.409273	ENSGALG00000019489	CHST9
2	104770001	104810000	0.4135	ENSGALG00000015132	CDH2
2	141400001	141440000	0.408331	ENSGALG00000037626	KCNQ3
2	141410001	141450000	0.391003	ENSGALG00000037626	KCNQ3
2	141690001	141730000	0.393015	ENSGALG00000044996	TMEM71
2	141690001	141730000	0.393015	ENSGALG00000033205	PHF20L1
2	141710001	141750000	0.470042	ENSGALG00000033205	PHF20L1
2	141720001	141760000	0.50123	ENSGALG00000033205	PHF20L1
2	141730001	141770000	0.499623	ENSGALG00000033205	PHF20L1
2	141740001	141780000	0.487433	ENSGALG00000033205	PHF20L1
2	144380001	144420000	0.362757	ENSGALG00000039831	FAM135B
2	144390001	144430000	0.395491	ENSGALG00000039831	FAM135B
2	144400001	144440000	0.437002	ENSGALG00000039831	FAM135B
2	144410001	144450000	0.435358	ENSGALG00000039831	FAM135B
2	144420001	144460000	0.380294	ENSGALG00000039831	FAM135B
2	146260001	146300000	0.400804	ENSGALG00000040969	PTP4A3
2	146880001	146920000	0.394554	ENSGALG00000037014	TSNARE1
2	147210001	147250000	0.479856	ENSGALG00000037014	TSNARE1
2	147220001	147260000	0.526157	ENSGALG00000037014	TSNARE1
2	147230001	147270000	0.476011	ENSGALG00000037014	TSNARE1
2	147240001	147280000	0.441922	ENSGALG00000037014	TSNARE1
2	147250001	147290000	0.384482	ENSGALG00000037014	TSNARE1
2	147260001	147300000	0.379714	ENSGALG00000037014	TSNARE1
2	147270001	147310000	0.392283	ENSGALG00000037014	TSNARE1
2	147280001	147320000	0.399363	ENSGALG00000037014	TSNARE1
2	147310001	147350000	0.432461	ENSGALG00000037014	TSNARE1
2	147330001	147370000	0.361826	ENSGALG00000037014	TSNARE1
3	19870001	19910000	0.394774	ENSGALG00000009627	GPATCH2
3	22750001	22790000	0.387899	ENSGALG00000009881	HHAT
3	22770001	22810000	0.369704	ENSGALG00000026359	SERTAD4
3	22780001	22820000	0.373827	ENSGALG00000026359	SERTAD4
3	22990001	23030000	0.367481	ENSGALG00000009896	TRERF1
3	23010001	23050000	0.364436	ENSGALG00000009896	TRERF1
3	23020001	23060000	0.374146	ENSGALG00000009896	TRERF1
3	23130001	23170000	0.372546	ENSGALG00000009906	UBR2
3	23130001	23170000	0.372546	ENSGALG00000009909	PRPH2
3	23130001	23170000	0.372546	ENSGALG00000048103	TBCC
3	23140001	23180000	0.370482	ENSGALG00000009909	PRPH2
3	23140001	23180000	0.370482	ENSGALG00000048103	TBCC
3	23150001	23190000	0.374765	ENSGALG00000009909	PRPH2
3	23150001	23190000	0.374765	ENSGALG00000048103	TBCC
3	23150001	23190000	0.374765	ENSGALG00000009911	BICRAL
3	23200001	23240000	0.37807	ENSGALG00000009911	BICRAL
3	23400001	23440000	0.367196	ENSGALG00000042511	PKDCC
3	23410001	23450000	0.380918	ENSGALG00000042511	PKDCC
3	23420001	23460000	0.371614	ENSGALG00000042511	PKDCC
3	23430001	23470000	0.386237	ENSGALG00000042511	PKDCC
3	23440001	23480000	0.421925	ENSGALG00000042511	PKDCC
3	23450001	23490000	0.417374	ENSGALG00000042511	PKDCC
3	23460001	23500000	0.428397	ENSGALG00000042511	PKDCC
3	23660001	23700000	0.388885	ENSGALG00000009915	EML4
3	23670001	23710000	0.414682	ENSGALG00000009915	EML4
3	23680001	23720000	0.409757	ENSGALG00000009915	EML4
3	23770001	23810000	0.377333	ENSGALG00000009915	EML4
3	23780001	23820000	0.461953	ENSGALG00000009915	EML4
3	23790001	23830000	0.454259	ENSGALG00000009915	EML4
3	23800001	23840000	0.446952	ENSGALG00000009915	EML4
3	23810001	23850000	0.490444	ENSGALG00000009915	EML4
3	23820001	23860000	0.466894	ENSGALG00000009915	EML4
3	23830001	23870000	0.47324	ENSGALG00000009915	EML4
3	23840001	23880000	0.479296	ENSGALG00000009915	EML4
3	23850001	23890000	0.460262	ENSGALG00000009915	EML4
3	23990001	24030000	0.368079	ENSGALG00000037996	COX7A2L
3	23990001	24030000	0.368079	ENSGALG00000009919	KCNG3
3	24000001	24040000	0.404092	ENSGALG00000037996	COX7A2L
3	24000001	24040000	0.404092	ENSGALG00000009919	KCNG3
3	24010001	24050000	0.426887	ENSGALG00000037996	COX7A2L
3	24010001	24050000	0.426887	ENSGALG00000009919	KCNG3
3	24010001	24050000	0.426887	ENSGALG00000009925	MTA3
3	24020001	24060000	0.442014	ENSGALG00000009919	KCNG3
3	24020001	24060000	0.442014	ENSGALG00000009925	MTA3
3	24030001	24070000	0.478312	ENSGALG00000009919	KCNG3
3	24030001	24070000	0.478312	ENSGALG00000009925	MTA3
3	24040001	24080000	0.46874	ENSGALG00000009919	KCNG3
3	24040001	24080000	0.46874	ENSGALG00000009925	MTA3
3	24050001	24090000	0.46774	ENSGALG00000009925	MTA3
3	24060001	24100000	0.371699	ENSGALG00000009925	MTA3
3	24140001	24180000	0.468106	ENSGALG00000009925	MTA3
3	24150001	24190000	0.462448	ENSGALG00000009925	MTA3
3	24160001	24200000	0.456651	ENSGALG00000009925	MTA3
3	24170001	24210000	0.397208	ENSGALG00000009925	MTA3
3	25050001	25090000	0.441073	ENSGALG00000033129	ZFP36L2
3	25060001	25100000	0.419253	ENSGALG00000033129	ZFP36L2
3	25060001	25100000	0.419253	ENSGALG00000009932	THADA
3	25320001	25360000	0.388463	ENSGALG00000009954	DYNC2LI1
3	25320001	25360000	0.388463	ENSGALG00000009955	ABCG5
3	25320001	25360000	0.388463	ENSGALG00000009958	ABCG8
3	25330001	25370000	0.443225	ENSGALG00000009954	DYNC2LI1
3	25330001	25370000	0.443225	ENSGALG00000009955	ABCG5
3	25330001	25370000	0.443225	ENSGALG00000009958	ABCG8
3	25330001	25370000	0.443225	ENSGALG00000009967	LRPPRC
3	25340001	25380000	0.461865	ENSGALG00000009955	ABCG5
3	25340001	25380000	0.461865	ENSGALG00000009958	ABCG8
3	25340001	25380000	0.461865	ENSGALG00000009967	LRPPRC
3	25350001	25390000	0.46536	ENSGALG00000009955	ABCG5
3	25350001	25390000	0.46536	ENSGALG00000009958	ABCG8
3	25350001	25390000	0.46536	ENSGALG00000009967	LRPPRC
3	25360001	25400000	0.408501	ENSGALG00000009958	ABCG8
3	25360001	25400000	0.408501	ENSGALG00000009967	LRPPRC
3	25660001	25700000	0.390375	ENSGALG00000035800	CAMKMT
3	25670001	25710000	0.401907	ENSGALG00000035800	CAMKMT
3	25790001	25830000	0.375948	ENSGALG00000035800	CAMKMT
3	25800001	25840000	0.378699	ENSGALG00000035800	CAMKMT
3	25810001	25850000	0.397785	ENSGALG00000035800	CAMKMT
3	25820001	25860000	0.377088	ENSGALG00000035800	CAMKMT
3	26240001	26280000	0.364874	ENSGALG00000009990	SRBD1
3	26580001	26620000	0.384188	ENSGALG00000010000	PRKCE
3	26610001	26650000	0.367898	ENSGALG00000010000	PRKCE
3	26800001	26840000	0.398218	ENSGALG00000010010	RHOQ
3	26890001	26930000	0.4001	ENSGALG00000010016	SOCS5
3	26900001	26940000	0.374903	ENSGALG00000010016	SOCS5
3	26910001	26950000	0.364656	ENSGALG00000010016	SOCS5
3	26920001	26960000	0.387274	ENSGALG00000010016	SOCS5
3	26930001	26970000	0.363677	ENSGALG00000010016	SOCS5
3	27080001	27120000	0.460105	ENSGALG00000010020	TTC7A
3	27090001	27130000	0.404226	ENSGALG00000010020	TTC7A
3	27230001	27270000	0.366287	ENSGALG00000010023	CALM2
3	27240001	27280000	0.436093	ENSGALG00000010023	CALM2
3	27250001	27290000	0.373987	ENSGALG00000010023	CALM2
3	27290001	27330000	0.407433	ENSGALG00000010026	PPP1CB
3	27300001	27340000	0.431095	ENSGALG00000010026	PPP1CB
3	27310001	27350000	0.437025	ENSGALG00000010026	PPP1CB
3	27320001	27360000	0.422624	ENSGALG00000010026	PPP1CB
3	27330001	27370000	0.391176	ENSGALG00000010026	PPP1CB
3	27340001	27380000	0.379463	ENSGALG00000010026	PPP1CB
3	27470001	27510000	0.36921	ENSGALG00000010036	FOSL2
3	27480001	27520000	0.377909	ENSGALG00000010036	FOSL2
3	27490001	27530000	0.415088	ENSGALG00000010036	FOSL2
3	27490001	27530000	0.415088	ENSGALG00000010039	BRE
3	27500001	27540000	0.432526	ENSGALG00000010036	FOSL2
3	27500001	27540000	0.432526	ENSGALG00000010039	BRE
3	27510001	27550000	0.401539	ENSGALG00000010036	FOSL2
3	27510001	27550000	0.401539	ENSGALG00000010039	BRE
3	27520001	27560000	0.382513	ENSGALG00000010039	BRE
3	27550001	27590000	0.377445	ENSGALG00000010039	BRE
3	27660001	27700000	0.361071	ENSGALG00000010039	BRE
3	27660001	27700000	0.361071	ENSGALG00000010043	RBKS
3	27670001	27710000	0.370309	ENSGALG00000010039	BRE
3	27670001	27710000	0.370309	ENSGALG00000010043	RBKS
3	27880001	27920000	0.407226	ENSGALG00000010047	SLC4A1AP
3	27880001	27920000	0.407226	ENSGALG00000010048	SUPT7L
3	27890001	27930000	0.375996	ENSGALG00000010047	SLC4A1AP
3	27890001	27930000	0.375996	ENSGALG00000010048	SUPT7L
3	27900001	27940000	0.372819	ENSGALG00000010047	SLC4A1AP
3	27900001	27940000	0.372819	ENSGALG00000010048	SUPT7L
3	28340001	28380000	0.447168	ENSGALG00000010050	LRFN2
3	28350001	28390000	0.539967	ENSGALG00000010050	LRFN2
3	28360001	28400000	0.477936	ENSGALG00000010050	LRFN2
3	28370001	28410000	0.505181	ENSGALG00000010050	LRFN2
3	28400001	28440000	0.38105	ENSGALG00000010050	LRFN2
3	28470001	28510000	0.426722	ENSGALG00000010050	LRFN2
3	28480001	28520000	0.387788	ENSGALG00000010050	LRFN2
3	28490001	28530000	0.366713	ENSGALG00000010050	LRFN2
3	28500001	28540000	0.436834	ENSGALG00000010050	LRFN2
3	28820001	28860000	0.548647	ENSGALG00000010051	MOCS1
3	28820001	28860000	0.548647	ENSGALG00000010055	DAAM2
3	28830001	28870000	0.594453	ENSGALG00000010051	MOCS1
3	28830001	28870000	0.594453	ENSGALG00000010055	DAAM2
3	28840001	28880000	0.568841	ENSGALG00000010051	MOCS1
3	28840001	28880000	0.568841	ENSGALG00000010055	DAAM2
3	28850001	28890000	0.459685	ENSGALG00000010055	DAAM2
3	29170001	29210000	0.411405	ENSGALG00000010057	KIF6
3	29170001	29210000	0.411405	ENSGALG00000020049	KCNK16
3	29180001	29220000	0.532186	ENSGALG00000010057	KIF6
3	29180001	29220000	0.532186	ENSGALG00000020049	KCNK16
3	29180001	29220000	0.532186	ENSGALG00000010068	KCNK17
3	29190001	29230000	0.629447	ENSGALG00000010057	KIF6
3	29190001	29230000	0.629447	ENSGALG00000020049	KCNK16
3	29190001	29230000	0.629447	ENSGALG00000010068	KCNK17
3	29200001	29240000	0.596686	ENSGALG00000010057	KIF6
3	29200001	29240000	0.596686	ENSGALG00000020049	KCNK16
3	29200001	29240000	0.596686	ENSGALG00000010068	KCNK17
3	29210001	29250000	0.4563	ENSGALG00000020049	KCNK16
3	29210001	29250000	0.4563	ENSGALG00000010068	KCNK17
3	29380001	29420000	0.392612	ENSGALG00000010078	GLP1R
3	29390001	29430000	0.415989	ENSGALG00000010078	GLP1R
3	29400001	29440000	0.417601	ENSGALG00000010078	GLP1R
3	29410001	29450000	0.450864	ENSGALG00000010078	GLP1R
3	29430001	29470000	0.443293	ENSGALG00000010078	GLP1R
3	29440001	29480000	0.470349	ENSGALG00000010078	GLP1R
3	29450001	29490000	0.456527	ENSGALG00000010078	GLP1R
3	29460001	29500000	0.514809	ENSGALG00000010078	GLP1R
3	29460001	29500000	0.514809	ENSGALG00000010116	DNAH8
3	29470001	29510000	0.478752	ENSGALG00000010078	GLP1R
3	29470001	29510000	0.478752	ENSGALG00000010116	DNAH8
3	29480001	29520000	0.483846	ENSGALG00000010078	GLP1R
3	29480001	29520000	0.483846	ENSGALG00000010116	DNAH8
3	29490001	29530000	0.541321	ENSGALG00000010078	GLP1R
3	29490001	29530000	0.541321	ENSGALG00000010116	DNAH8
3	29500001	29540000	0.637547	ENSGALG00000010116	DNAH8
3	29510001	29550000	0.472072	ENSGALG00000010116	DNAH8
3	29530001	29570000	0.397094	ENSGALG00000010116	DNAH8
3	29540001	29580000	0.475169	ENSGALG00000010116	DNAH8
3	29550001	29590000	0.496673	ENSGALG00000010116	DNAH8
3	29560001	29600000	0.453785	ENSGALG00000010116	DNAH8
3	29570001	29610000	0.380451	ENSGALG00000010116	DNAH8
3	29580001	29620000	0.42555	ENSGALG00000010116	DNAH8
3	29580001	29620000	0.42555	ENSGALG00000010127	GLO1
3	29630001	29670000	0.36996	ENSGALG00000010127	GLO1
3	29630001	29670000	0.36996	ENSGALG00000010131	BTBD9
3	29640001	29680000	0.364742	ENSGALG00000010131	BTBD9
3	29650001	29690000	0.366119	ENSGALG00000010131	BTBD9
3	29710001	29750000	0.38917	ENSGALG00000010131	BTBD9
3	29720001	29760000	0.393672	ENSGALG00000010131	BTBD9
3	32270001	32310000	0.376739	ENSGALG00000010583	VIT
3	35830001	35870000	0.369787	ENSGALG00000010748	EXO1
3	35840001	35880000	0.424033	ENSGALG00000010748	EXO1
3	45310001	45350000	0.367025	ENSGALG00000011571	AGPAT4
3	45360001	45400000	0.395702	ENSGALG00000020003	MAP3K4
3	45370001	45410000	0.373363	ENSGALG00000020003	MAP3K4
3	90030001	90070000	0.434862	ENSGALG00000035230	CSMD1
3	90040001	90080000	0.48604	ENSGALG00000035230	CSMD1
3	90050001	90090000	0.474941	ENSGALG00000035230	CSMD1
3	90060001	90100000	0.37162	ENSGALG00000035230	CSMD1
4	24900001	24940000	0.469283	ENSGALG00000009573	ANXA10
4	24910001	24950000	0.552643	ENSGALG00000009573	ANXA10
4	24920001	24960000	0.569772	ENSGALG00000009573	ANXA10
4	24920001	24960000	0.569772	ENSGALG00000009639	DDX60
4	24930001	24970000	0.584395	ENSGALG00000009573	ANXA10
4	24930001	24970000	0.584395	ENSGALG00000009639	DDX60
4	24940001	24980000	0.572341	ENSGALG00000009573	ANXA10
4	24940001	24980000	0.572341	ENSGALG00000009639	DDX60
4	24950001	24990000	0.510505	ENSGALG00000009573	ANXA10
4	24950001	24990000	0.510505	ENSGALG00000009639	DDX60
4	24960001	25000000	0.436359	ENSGALG00000009639	DDX60
4	25530001	25570000	0.413876	ENSGALG00000009692	SH3RF1
4	25530001	25570000	0.413876	ENSGALG00000009714	CBR4
4	25540001	25580000	0.446782	ENSGALG00000009714	CBR4
4	25550001	25590000	0.481479	ENSGALG00000009714	CBR4
4	43790001	43830000	0.378835	ENSGALG00000010769	HPGD
4	56730001	56770000	0.416811	ENSGALG00000012044	ANK2
4	56740001	56780000	0.402266	ENSGALG00000012044	ANK2
4	56750001	56790000	0.374395	ENSGALG00000012044	ANK2
4	64710001	64750000	0.375291	ENSGALG00000013725	LONRF1
4	64710001	64750000	0.375291	ENSGALG00000013726	PAICS
4	64710001	64750000	0.375291	ENSGALG00000013728	PPAT
4	64720001	64760000	0.38611	ENSGALG00000013725	LONRF1
4	64720001	64760000	0.38611	ENSGALG00000013726	PAICS
4	64720001	64760000	0.38611	ENSGALG00000013728	PPAT
4	64730001	64770000	0.362471	ENSGALG00000013725	LONRF1
4	64730001	64770000	0.362471	ENSGALG00000013726	PAICS
4	64730001	64770000	0.362471	ENSGALG00000013728	PPAT
4	67700001	67740000	0.387278	ENSGALG00000014225	KCTD8
4	67710001	67750000	0.390087	ENSGALG00000014225	KCTD8
4	69700001	69740000	0.363801	ENSGALG00000039380	TBC1D1
4	69710001	69750000	0.381161	ENSGALG00000039380	TBC1D1
4	69720001	69760000	0.370649	ENSGALG00000039380	TBC1D1
4	75140001	75180000	0.450208	ENSGALG00000041121	SLIT2
4	75150001	75190000	0.609461	ENSGALG00000041121	SLIT2
4	75160001	75200000	0.624646	ENSGALG00000041121	SLIT2
4	75170001	75210000	0.647353	ENSGALG00000041121	SLIT2
4	75180001	75220000	0.64226	ENSGALG00000041121	SLIT2
4	75190001	75230000	0.475236	ENSGALG00000041121	SLIT2
4	75710001	75750000	0.361614	ENSGALG00000014425	NCAPG
4	80470001	80510000	0.376062	ENSGALG00000015554	SORCS2
4	80480001	80520000	0.374814	ENSGALG00000015554	SORCS2
5	14690001	14730000	0.371641	ENSGALG00000006681	BRSK1
5	14740001	14780000	0.389978	ENSGALG00000006681	BRSK1
5	14750001	14790000	0.405993	ENSGALG00000006681	BRSK1
5	14760001	14800000	0.39019	ENSGALG00000006681	BRSK1
5	14770001	14810000	0.36606	ENSGALG00000006681	BRSK1
5	14870001	14910000	0.374345	ENSGALG00000006697	TOLLIP
5	29800001	29840000	0.368393	ENSGALG00000009624	FSIP1
5	29800001	29840000	0.368393	ENSGALG00000009626	THBS1
5	29810001	29850000	0.412988	ENSGALG00000009624	FSIP1
5	29810001	29850000	0.412988	ENSGALG00000009626	THBS1
5	34720001	34760000	0.401509	ENSGALG00000009983	NUBPL
5	34730001	34770000	0.428568	ENSGALG00000009983	NUBPL
5	34740001	34780000	0.431732	ENSGALG00000009983	NUBPL
5	34750001	34790000	0.427106	ENSGALG00000009983	NUBPL
5	34760001	34800000	0.434273	ENSGALG00000009983	NUBPL
5	34770001	34810000	0.417744	ENSGALG00000009983	NUBPL
5	34770001	34810000	0.417744	ENSGALG00000009992	ARHGAP5
5	34780001	34820000	0.435167	ENSGALG00000009983	NUBPL
5	34780001	34820000	0.435167	ENSGALG00000009992	ARHGAP5
5	35230001	35270000	0.436181	ENSGALG00000009995	AKAP6
5	35240001	35280000	0.486566	ENSGALG00000009995	AKAP6
5	41100001	41140000	0.363492	ENSGALG00000010579	STON2
5	41180001	41220000	0.400623	ENSGALG00000010581	SEL1L
5	43040001	43080000	0.372921	ENSGALG00000010593	GALC
5	43050001	43090000	0.400587	ENSGALG00000010593	GALC
5	43060001	43100000	0.385858	ENSGALG00000010593	GALC
5	43060001	43100000	0.385858	ENSGALG00000010595	GPR65
5	43070001	43110000	0.364993	ENSGALG00000010593	GALC
5	43070001	43110000	0.364993	ENSGALG00000010595	GPR65
5	43080001	43120000	0.385331	ENSGALG00000010593	GALC
5	43080001	43120000	0.385331	ENSGALG00000010595	GPR65
5	43090001	43130000	0.412632	ENSGALG00000010593	GALC
5	43090001	43130000	0.412632	ENSGALG00000010595	GPR65
5	43100001	43140000	0.421233	ENSGALG00000010593	GALC
5	43100001	43140000	0.421233	ENSGALG00000010595	GPR65
5	43110001	43150000	0.380767	ENSGALG00000010593	GALC
5	43110001	43150000	0.380767	ENSGALG00000010595	GPR65
5	43210001	43250000	0.373185	ENSGALG00000010598	KCNK10
5	43210001	43250000	0.373185	ENSGALG00000010607	SPATA7
5	43230001	43270000	0.368834	ENSGALG00000010607	SPATA7
5	43240001	43280000	0.372137	ENSGALG00000010607	SPATA7
5	43260001	43300000	0.409277	ENSGALG00000010607	SPATA7
5	43260001	43300000	0.409277	ENSGALG00000010616	PTPN21
5	43270001	43310000	0.379762	ENSGALG00000010607	SPATA7
5	43270001	43310000	0.379762	ENSGALG00000010616	PTPN21
5	43320001	43360000	0.395832	ENSGALG00000010616	PTPN21
5	43320001	43360000	0.395832	ENSGALG00000010622	ZC3H14
5	43320001	43360000	0.395832	ENSGALG00000010639	EML5
5	43330001	43370000	0.415283	ENSGALG00000010622	ZC3H14
5	43330001	43370000	0.415283	ENSGALG00000010639	EML5
5	43340001	43380000	0.485717	ENSGALG00000010622	ZC3H14
5	43340001	43380000	0.485717	ENSGALG00000010639	EML5
5	43350001	43390000	0.590796	ENSGALG00000010622	ZC3H14
5	43350001	43390000	0.590796	ENSGALG00000010639	EML5
5	43360001	43400000	0.487273	ENSGALG00000010639	EML5
5	43470001	43510000	0.41885	ENSGALG00000010663	TTC8
5	43480001	43520000	0.401031	ENSGALG00000010663	TTC8
5	43490001	43530000	0.403814	ENSGALG00000010663	TTC8
5	43500001	43540000	0.452102	ENSGALG00000010663	TTC8
5	43650001	43690000	0.367665	ENSGALG00000010665	FOXN3
5	43660001	43700000	0.381869	ENSGALG00000010665	FOXN3
5	43670001	43710000	0.36669	ENSGALG00000010665	FOXN3
5	43680001	43720000	0.367671	ENSGALG00000010665	FOXN3
5	44190001	44230000	0.418351	ENSGALG00000010680	TTC7B
5	44200001	44240000	0.44674	ENSGALG00000010680	TTC7B
5	44210001	44250000	0.505713	ENSGALG00000010680	TTC7B
5	44220001	44260000	0.513985	ENSGALG00000010680	TTC7B
5	44230001	44270000	0.477558	ENSGALG00000010680	TTC7B
5	44240001	44280000	0.499913	ENSGALG00000010680	TTC7B
5	44250001	44290000	0.475247	ENSGALG00000010680	TTC7B
5	44260001	44300000	0.366141	ENSGALG00000010680	TTC7B
5	45580001	45620000	0.416243	ENSGALG00000010881	ASB2
5	45580001	45620000	0.416243	ENSGALG00000010884	DDX24
5	45590001	45630000	0.436258	ENSGALG00000010884	DDX24
5	45600001	45640000	0.412252	ENSGALG00000010884	DDX24
5	45600001	45640000	0.412252	ENSGALG00000010950	PPP4R4
5	52260001	52300000	0.381834	ENSGALG00000011696	JAG2
5	52270001	52310000	0.375998	ENSGALG00000011696	JAG2
5	52280001	52320000	0.415478	ENSGALG00000011696	JAG2
5	52290001	52330000	0.391973	ENSGALG00000011696	JAG2
7	12390001	12430000	0.384	ENSGALG00000008529	FASTKD2
7	12390001	12430000	0.384	ENSGALG00000008548	MDH1B
7	12390001	12430000	0.384	ENSGALG00000008562	DYTN
7	12390001	12430000	0.384	ENSGALG00000020836	FAM237A
8	430001	470000	0.450027	ENSGALG00000038740	AMY2A
8	440001	480000	0.44606	ENSGALG00000038740	AMY2A
8	1310001	1350000	0.368737	ENSGALG00000031122	NTNG1
8	1320001	1360000	0.424741	ENSGALG00000031122	NTNG1
8	1330001	1370000	0.416572	ENSGALG00000031122	NTNG1
8	1340001	1380000	0.395054	ENSGALG00000031122	NTNG1
8	12980001	13020000	0.387498	ENSGALG00000005509	DPYD
8	12990001	13030000	0.405509	ENSGALG00000005509	DPYD
8	19280001	19320000	0.36314	ENSGALG00000008945	NEXN
8	19280001	19320000	0.36314	ENSGALG00000008951	MIGA1
8	19290001	19330000	0.435179	ENSGALG00000008945	NEXN
8	19290001	19330000	0.435179	ENSGALG00000008951	MIGA1
8	19290001	19330000	0.435179	ENSGALG00000008974	USP33
8	19300001	19340000	0.386668	ENSGALG00000008951	MIGA1
8	19300001	19340000	0.386668	ENSGALG00000008974	USP33
8	21910001	21950000	0.363347	ENSGALG00000010356	RAD54L
8	21910001	21950000	0.363347	ENSGALG00000010359	LRRC41
8	21910001	21950000	0.363347	ENSGALG00000017380	UQCRHL
8	21910001	21950000	0.363347	ENSGALG00000010360	NSUN4
8	21930001	21970000	0.370313	ENSGALG00000010356	RAD54L
8	21930001	21970000	0.370313	ENSGALG00000010359	LRRC41
8	21930001	21970000	0.370313	ENSGALG00000017380	UQCRHL
8	21930001	21970000	0.370313	ENSGALG00000010360	NSUN4
8	21930001	21970000	0.370313	ENSGALG00000010417	VDHAP
8	22120001	22160000	0.399111	ENSGALG00000010440	MKNK1
8	22130001	22170000	0.409763	ENSGALG00000010440	MKNK1
8	22140001	22180000	0.423886	ENSGALG00000010440	MKNK1
8	22140001	22180000	0.423886	ENSGALG00000025946	MOB3C
8	22150001	22190000	0.438057	ENSGALG00000010440	MKNK1
8	22150001	22190000	0.438057	ENSGALG00000025946	MOB3C
8	22160001	22200000	0.387449	ENSGALG00000010440	MKNK1
8	22160001	22200000	0.387449	ENSGALG00000025946	MOB3C
8	22160001	22200000	0.387449	ENSGALG00000010444	ATPAF1
8	22170001	22210000	0.375128	ENSGALG00000010440	MKNK1
8	22170001	22210000	0.375128	ENSGALG00000025946	MOB3C
8	22170001	22210000	0.375128	ENSGALG00000010444	ATPAF1
8	22170001	22210000	0.375128	ENSGALG00000010446	EFCAB14
9	23040001	23080000	0.373792	ENSGALG00000028683	SSR3
9	23040001	23080000	0.373792	ENSGALG00000010269	KCNAB1
9	23040001	23080000	0.373792	ENSGALG00000010284	GMPS
9	23050001	23090000	0.401019	ENSGALG00000010269	KCNAB1
9	23050001	23090000	0.401019	ENSGALG00000010284	GMPS
9	23060001	23100000	0.382686	ENSGALG00000010269	KCNAB1
9	23060001	23100000	0.382686	ENSGALG00000010284	GMPS
9	23860001	23900000	0.422279	ENSGALG00000054686	PFN2
9	23870001	23910000	0.38074	ENSGALG00000054686	PFN2
9	23870001	23910000	0.38074	ENSGALG00000010411	RNF13
9	23880001	23920000	0.423488	ENSGALG00000054686	PFN2
9	23880001	23920000	0.423488	ENSGALG00000010411	RNF13
9	23890001	23930000	0.51046	ENSGALG00000054686	PFN2
9	23890001	23930000	0.51046	ENSGALG00000010411	RNF13
9	23900001	23940000	0.542726	ENSGALG00000054686	PFN2
9	23900001	23940000	0.542726	ENSGALG00000010411	RNF13
9	23900001	23940000	0.542726	ENSGALG00000028001	COMMD2
9	23910001	23950000	0.544288	ENSGALG00000054686	PFN2
9	23910001	23950000	0.544288	ENSGALG00000010411	RNF13
9	23910001	23950000	0.544288	ENSGALG00000028001	COMMD2
9	23910001	23950000	0.544288	ENSGALG00000010412	WWTR1
9	23920001	23960000	0.548952	ENSGALG00000010411	RNF13
9	23920001	23960000	0.548952	ENSGALG00000028001	COMMD2
9	23920001	23960000	0.548952	ENSGALG00000010412	WWTR1
9	23930001	23970000	0.45747	ENSGALG00000010411	RNF13
9	23930001	23970000	0.45747	ENSGALG00000028001	COMMD2
9	23930001	23970000	0.45747	ENSGALG00000010412	WWTR1
9	23940001	23980000	0.377071	ENSGALG00000010411	RNF13
9	23940001	23980000	0.377071	ENSGALG00000028001	COMMD2
9	23940001	23980000	0.377071	ENSGALG00000010412	WWTR1
9	23950001	23990000	0.377712	ENSGALG00000028001	COMMD2
9	23950001	23990000	0.377712	ENSGALG00000010412	WWTR1
10	20200001	20240000	0.368286	ENSGALG00000008180	SPG11
10	20200001	20240000	0.368286	ENSGALG00000008187	EIF3J
10	20200001	20240000	0.368286	ENSGALG00000008199	CTDSPL2
10	20210001	20250000	0.37664	ENSGALG00000008187	EIF3J
10	20210001	20250000	0.37664	ENSGALG00000008199	CTDSPL2
10	20220001	20260000	0.366346	ENSGALG00000008199	CTDSPL2
10	20220001	20260000	0.366346	ENSGALG00000008208	CASC4
11	18000001	18040000	0.378076	ENSGALG00000005855	CA5B
11	18000001	18040000	0.378076	ENSGALG00000005872	BANP
11	18010001	18050000	0.403101	ENSGALG00000005872	BANP
11	18020001	18060000	0.364698	ENSGALG00000005872	BANP
11	18030001	18070000	0.360726	ENSGALG00000005872	BANP
11	18760001	18800000	0.371294	ENSGALG00000006161	CHMP1A
11	18760001	18800000	0.371294	ENSGALG00000006144	CDK10
11	18760001	18800000	0.371294	ENSGALG00000023468	VPS9D1
11	18760001	18800000	0.371294	ENSGALG00000000513	ZNF276
11	18760001	18800000	0.371294	ENSGALG00000000516	FANCA
11	18820001	18860000	0.37907	ENSGALG00000000521	SPIRE2
11	18820001	18860000	0.37907	ENSGALG00000000129	TCF25
11	18820001	18860000	0.37907	ENSGALG00000054486	MC1R
11	18820001	18860000	0.37907	ENSGALG00000000059	TUBB3
11	18820001	18860000	0.37907	ENSGALG00000025712	DEF8
11	18820001	18860000	0.37907	ENSGALG00000000528	DBNDD1
11	18820001	18860000	0.37907	ENSGALG00000000540	GAS8
11	18820001	18860000	0.37907	ENSGALG00000000549	URAH
11	19050001	19090000	0.365941	ENSGALG00000000699	WWP2
11	19050001	19090000	0.365941	ENSGALG00000000707	PSMD7
11	19060001	19100000	0.411289	ENSGALG00000000699	WWP2
11	19060001	19100000	0.411289	ENSGALG00000000707	PSMD7
11	19070001	19110000	0.430405	ENSGALG00000000699	WWP2
11	19070001	19110000	0.430405	ENSGALG00000000707	PSMD7
11	19080001	19120000	0.458037	ENSGALG00000000707	PSMD7
11	19640001	19680000	0.451709	ENSGALG00000000713	ZFHX3
11	19670001	19710000	0.39193	ENSGALG00000000787	DHX38
11	19680001	19720000	0.38155	ENSGALG00000000787	DHX38
11	19680001	19720000	0.38155	ENSGALG00000000802	DHODH
11	19680001	19720000	0.38155	ENSGALG00000000811	IST1
11	19690001	19730000	0.392768	ENSGALG00000000787	DHX38
11	19690001	19730000	0.392768	ENSGALG00000000802	DHODH
11	19690001	19730000	0.392768	ENSGALG00000000811	IST1
11	19690001	19730000	0.392768	ENSGALG00000000817	ZNF821
11	19700001	19740000	0.439037	ENSGALG00000000787	DHX38
11	19700001	19740000	0.439037	ENSGALG00000000802	DHODH
11	19700001	19740000	0.439037	ENSGALG00000000811	IST1
11	19700001	19740000	0.439037	ENSGALG00000000817	ZNF821
11	19710001	19750000	0.429073	ENSGALG00000000787	DHX38
11	19710001	19750000	0.429073	ENSGALG00000000802	DHODH
11	19710001	19750000	0.429073	ENSGALG00000000811	IST1
11	19710001	19750000	0.429073	ENSGALG00000000817	ZNF821
11	19710001	19750000	0.429073	ENSGALG00000028253	ATXN1L
11	19720001	19760000	0.382716	ENSGALG00000000787	DHX38
11	19720001	19760000	0.382716	ENSGALG00000000802	DHODH
11	19720001	19760000	0.382716	ENSGALG00000000811	IST1
11	19720001	19760000	0.382716	ENSGALG00000000817	ZNF821
11	19720001	19760000	0.382716	ENSGALG00000028253	ATXN1L
11	19720001	19760000	0.382716	ENSGALG00000000848	AP1G1
12	7320001	7360000	0.386327	ENSGALG00000005309	TKT
12	7330001	7370000	0.392152	ENSGALG00000005309	TKT
12	7340001	7380000	0.368378	ENSGALG00000005309	TKT
12	7340001	7380000	0.368378	ENSGALG00000041547	DCP1A
12	7680001	7720000	0.374933	ENSGALG00000005400	CACNA2D3
12	8080001	8120000	0.386634	ENSGALG00000005400	CACNA2D3
12	8090001	8130000	0.398493	ENSGALG00000005400	CACNA2D3
12	8110001	8150000	0.400446	ENSGALG00000005400	CACNA2D3
12	8120001	8160000	0.434124	ENSGALG00000005400	CACNA2D3
12	8130001	8170000	0.403108	ENSGALG00000005400	CACNA2D3
12	8570001	8610000	0.454493	ENSGALG00000005419	ERC2
12	11100001	11140000	0.38702	ENSGALG00000006306	UROC1
13	7450001	7490000	0.362235	ENSGALG00000042009	HMMR
13	7450001	7490000	0.362235	ENSGALG00000001726	NUDCD2
13	7450001	7490000	0.362235	ENSGALG00000001718	CCNG1
14	530001	570000	0.3708	ENSGALG00000039500	GSPT2
14	530001	570000	0.3708	ENSGALG00000039855	SNX29
14	540001	580000	0.391049	ENSGALG00000039500	GSPT2
14	540001	580000	0.391049	ENSGALG00000039855	SNX29
14	620001	660000	0.36109	ENSGALG00000039855	SNX29
14	630001	670000	0.366757	ENSGALG00000039855	SNX29
14	630001	670000	0.366757	ENSGALG00000040854	CPPED1
14	640001	680000	0.360927	ENSGALG00000040854	CPPED1
14	660001	700000	0.39771	ENSGALG00000040854	CPPED1
14	670001	710000	0.408147	ENSGALG00000040854	CPPED1
14	680001	720000	0.397929	ENSGALG00000040854	CPPED1
14	690001	730000	0.361204	ENSGALG00000040854	CPPED1
14	690001	730000	0.361204	ENSGALG00000035799	SHISA9
14	7740001	7780000	0.384278	ENSGALG00000006418	PDPK1
14	7750001	7790000	0.401971	ENSGALG00000006418	PDPK1
14	7760001	7800000	0.435147	ENSGALG00000006418	PDPK1
14	7770001	7810000	0.425854	ENSGALG00000006418	PDPK1
14	7770001	7810000	0.425854	ENSGALG00000006428	UBE2I
14	7780001	7820000	0.362764	ENSGALG00000006428	UBE2I
14	7780001	7820000	0.362764	ENSGALG00000006434	TSR3
14	7780001	7820000	0.362764	ENSGALG00000006441	GNPTG
14	7830001	7870000	0.413465	ENSGALG00000006441	GNPTG
14	7840001	7880000	0.464912	ENSGALG00000006456	C14H16orf45
14	7850001	7890000	0.452848	ENSGALG00000006456	C14H16orf45
14	7860001	7900000	0.448865	ENSGALG00000006456	C14H16orf45
14	7870001	7910000	0.383275	ENSGALG00000006456	C14H16orf45
14	7900001	7940000	0.434183	ENSGALG00000006456	C14H16orf45
14	7900001	7940000	0.434183	ENSGALG00000039815	MARF1
14	7910001	7950000	0.48073	ENSGALG00000006456	C14H16orf45
14	7910001	7950000	0.48073	ENSGALG00000039815	MARF1
14	7910001	7950000	0.48073	ENSGALG00000032590	NDE1
14	7920001	7960000	0.478917	ENSGALG00000006456	C14H16orf45
14	7920001	7960000	0.478917	ENSGALG00000039815	MARF1
14	7920001	7960000	0.478917	ENSGALG00000032590	NDE1
14	7930001	7970000	0.432786	ENSGALG00000039815	MARF1
14	7930001	7970000	0.432786	ENSGALG00000032590	NDE1
14	7930001	7970000	0.432786	ENSGALG00000006520	MYH11
14	7940001	7980000	0.432092	ENSGALG00000039815	MARF1
14	7940001	7980000	0.432092	ENSGALG00000032590	NDE1
14	7940001	7980000	0.432092	ENSGALG00000006520	MYH11
14	7950001	7990000	0.423209	ENSGALG00000039815	MARF1
14	7950001	7990000	0.423209	ENSGALG00000032590	NDE1
14	7950001	7990000	0.423209	ENSGALG00000006520	MYH11
14	7960001	8000000	0.414653	ENSGALG00000032590	NDE1
14	7960001	8000000	0.414653	ENSGALG00000006520	MYH11
14	7990001	8030000	0.387972	ENSGALG00000006520	MYH11
14	7990001	8030000	0.387972	ENSGALG00000006532	FOPNL
14	8000001	8040000	0.481072	ENSGALG00000006520	MYH11
14	8000001	8040000	0.481072	ENSGALG00000006532	FOPNL
14	8000001	8040000	0.481072	ENSGALG00000006646	ABCC1
14	8010001	8050000	0.591279	ENSGALG00000006520	MYH11
14	8010001	8050000	0.591279	ENSGALG00000006532	FOPNL
14	8010001	8050000	0.591279	ENSGALG00000006646	ABCC1
14	8020001	8060000	0.703913	ENSGALG00000006520	MYH11
14	8020001	8060000	0.703913	ENSGALG00000006532	FOPNL
14	8020001	8060000	0.703913	ENSGALG00000006646	ABCC1
14	8030001	8070000	0.816069	ENSGALG00000006532	FOPNL
14	8030001	8070000	0.816069	ENSGALG00000006646	ABCC1
14	8040001	8080000	0.822771	ENSGALG00000006532	FOPNL
14	8040001	8080000	0.822771	ENSGALG00000006646	ABCC1
14	8050001	8090000	0.819263	ENSGALG00000006646	ABCC1
14	8050001	8090000	0.819263	ENSGALG00000038152	ABCC6
14	8060001	8100000	0.697254	ENSGALG00000006646	ABCC1
14	8060001	8100000	0.697254	ENSGALG00000038152	ABCC6
14	8070001	8110000	0.64115	ENSGALG00000006646	ABCC1
14	8070001	8110000	0.64115	ENSGALG00000038152	ABCC6
14	8080001	8120000	0.474882	ENSGALG00000006646	ABCC1
14	8080001	8120000	0.474882	ENSGALG00000038152	ABCC6
14	8090001	8130000	0.388376	ENSGALG00000006646	ABCC1
14	8090001	8130000	0.388376	ENSGALG00000038152	ABCC6
14	8880001	8920000	0.398195	ENSGALG00000006861	COQ7
14	8880001	8920000	0.398195	ENSGALG00000006889	TMC7
14	8880001	8920000	0.398195	ENSGALG00000006911	TMC5
14	8890001	8930000	0.367094	ENSGALG00000006889	TMC7
14	8890001	8930000	0.367094	ENSGALG00000006911	TMC5
14	8890001	8930000	0.367094	ENSGALG00000006916	GDE1
14	8890001	8930000	0.367094	ENSGALG00000006925	CCP110
14	9750001	9790000	0.368938	ENSGALG00000007278	GRIN2A
14	9760001	9800000	0.39129	ENSGALG00000007278	GRIN2A
15	12580001	12620000	0.362137	ENSGALG00000008253	TBX5
15	12590001	12630000	0.361977	ENSGALG00000008253	TBX5
15	12600001	12640000	0.405091	ENSGALG00000008253	TBX5
20	1390001	1430000	0.367369	ENSGALG00000041093	MMP24
20	1390001	1430000	0.367369	ENSGALG00000038721	MAP1LC3A
20	1400001	1440000	0.361821	ENSGALG00000041093	MMP24
20	1400001	1440000	0.361821	ENSGALG00000038721	MAP1LC3A
20	1400001	1440000	0.361821	ENSGALG00000034509	DYNLRB1
20	1510001	1550000	0.38966	ENSGALG00000033677	AHCY
20	1520001	1560000	0.452335	ENSGALG00000033677	AHCY
20	1530001	1570000	0.411516	ENSGALG00000033677	AHCY
20	1530001	1570000	0.411516	ENSGALG00000039101	ASIP
20	1540001	1580000	0.449569	ENSGALG00000033677	AHCY
20	1540001	1580000	0.449569	ENSGALG00000039101	ASIP
20	1550001	1590000	0.475669	ENSGALG00000033677	AHCY
20	1550001	1590000	0.475669	ENSGALG00000039101	ASIP
20	1560001	1600000	0.473535	ENSGALG00000033677	AHCY
20	1560001	1600000	0.473535	ENSGALG00000039101	ASIP
20	1570001	1610000	0.437036	ENSGALG00000039101	ASIP
20	2320001	2360000	0.366159	ENSGALG00000003106	TOX2
20	2330001	2370000	0.365916	ENSGALG00000003106	TOX2
20	2370001	2410000	0.370923	ENSGALG00000003106	TOX2
20	2380001	2420000	0.372004	ENSGALG00000003106	TOX2
20	6380001	6420000	0.376168	ENSGALG00000004663	ARFGEF2
20	6380001	6420000	0.376168	ENSGALG00000004707	CSE1L
20	10780001	10820000	0.397875	ENSGALG00000040880	EDN3
20	11460001	11500000	0.398881	ENSGALG00000037780	PMEPA1
20	11470001	11510000	0.380295	ENSGALG00000037780	PMEPA1
20	11480001	11520000	0.364515	ENSGALG00000037780	PMEPA1
20	11640001	11680000	0.362038	ENSGALG00000007653	RAE1
20	11640001	11680000	0.362038	ENSGALG00000031768	SPO11
20	11640001	11680000	0.362038	ENSGALG00000007668	BMP7
20	11650001	11690000	0.40875	ENSGALG00000007653	RAE1
20	11650001	11690000	0.40875	ENSGALG00000031768	SPO11
20	11650001	11690000	0.40875	ENSGALG00000007668	BMP7
20	11660001	11700000	0.392228	ENSGALG00000031768	SPO11
20	11660001	11700000	0.392228	ENSGALG00000007668	BMP7
20	11670001	11710000	0.382061	ENSGALG00000007668	BMP7
23	5840001	5880000	0.403649	ENSGALG00000004249	GRHL3
23	5850001	5890000	0.41996	ENSGALG00000004249	GRHL3
23	5850001	5890000	0.41996	ENSGALG00000004268	NIPAL3
23	5860001	5900000	0.378978	ENSGALG00000004249	GRHL3
23	5860001	5900000	0.378978	ENSGALG00000004268	NIPAL3
23	5860001	5900000	0.378978	ENSGALG00000004282	RCAN3
27	7850001	7890000	0.423974	ENSGALG00000003068	EZH1
27	7850001	7890000	0.423974	ENSGALG00000024449	RAMP2
27	7850001	7890000	0.423974	ENSGALG00000034262	VPS25
27	7850001	7890000	0.423974	ENSGALG00000043285	CNTD1
27	7850001	7890000	0.423974	ENSGALG00000002973	BECN1
27	7850001	7890000	0.423974	ENSGALG00000002937	PSME3
27	7860001	7900000	0.473937	ENSGALG00000034262	VPS25
27	7860001	7900000	0.473937	ENSGALG00000043285	CNTD1
27	7860001	7900000	0.473937	ENSGALG00000002973	BECN1
27	7860001	7900000	0.473937	ENSGALG00000002937	PSME3
27	7860001	7900000	0.473937	ENSGALG00000030034	G6PC
27	7870001	7910000	0.497889	ENSGALG00000043285	CNTD1
27	7870001	7910000	0.497889	ENSGALG00000002973	BECN1
27	7870001	7910000	0.497889	ENSGALG00000002937	PSME3
27	7870001	7910000	0.497889	ENSGALG00000030034	G6PC
27	7870001	7910000	0.497889	ENSGALG00000002880	AARSD1
27	7870001	7910000	0.497889	ENSGALG00000038129	PTGES3L
27	7870001	7910000	0.497889	ENSGALG00000002856	RUNDC1
27	7880001	7920000	0.482559	ENSGALG00000043285	CNTD1
27	7880001	7920000	0.482559	ENSGALG00000002973	BECN1
27	7880001	7920000	0.482559	ENSGALG00000002937	PSME3
27	7880001	7920000	0.482559	ENSGALG00000030034	G6PC
27	7880001	7920000	0.482559	ENSGALG00000002880	AARSD1
27	7880001	7920000	0.482559	ENSGALG00000038129	PTGES3L
27	7880001	7920000	0.482559	ENSGALG00000002856	RUNDC1
27	7880001	7920000	0.482559	ENSGALG00000002837	RPL27
27	7880001	7920000	0.482559	ENSGALG00000002832	IFI35
27	7890001	7930000	0.432241	ENSGALG00000002937	PSME3
27	7890001	7930000	0.432241	ENSGALG00000030034	G6PC
27	7890001	7930000	0.432241	ENSGALG00000002880	AARSD1
27	7890001	7930000	0.432241	ENSGALG00000038129	PTGES3L
27	7890001	7930000	0.432241	ENSGALG00000002856	RUNDC1
27	7890001	7930000	0.432241	ENSGALG00000002837	RPL27
27	7890001	7930000	0.432241	ENSGALG00000002832	IFI35
27	7910001	7950000	0.361709	ENSGALG00000030034	G6PC
27	7910001	7950000	0.361709	ENSGALG00000002880	AARSD1
27	7910001	7950000	0.361709	ENSGALG00000038129	PTGES3L
27	7910001	7950000	0.361709	ENSGALG00000002856	RUNDC1
27	7910001	7950000	0.361709	ENSGALG00000002837	RPL27
27	7910001	7950000	0.361709	ENSGALG00000002832	IFI35
27	7910001	7950000	0.361709	ENSGALG00000002818	VAT1
27	7910001	7950000	0.361709	ENSGALG00000002804	RND2
27	7940001	7980000	0.378874	ENSGALG00000002818	VAT1
27	7940001	7980000	0.378874	ENSGALG00000002804	RND2
27	7940001	7980000	0.378874	ENSGALG00000002781	BRCA1

## Sheet: Table S4
Table S4 The list of genes harboring the top selective sweep windows
Gene ID	Gene name
ENSGALG00000000059	TUBB3
ENSGALG00000000129	TCF25
ENSGALG00000000507	CPNE7
ENSGALG00000000513	ZNF276
ENSGALG00000000516	FANCA
ENSGALG00000000521	SPIRE2
ENSGALG00000000528	DBNDD1
ENSGALG00000000540	GAS8
ENSGALG00000000549	URAH
ENSGALG00000000608	CDH1
ENSGALG00000000630	HAS3
ENSGALG00000000632	CHTF8
ENSGALG00000000638	UTP4
ENSGALG00000000650	NIP7
ENSGALG00000000654	TMED6
ENSGALG00000000657	TERF2
ENSGALG00000000699	WWP2
ENSGALG00000000707	PSMD7
ENSGALG00000000713	ZFHX3
ENSGALG00000000776	BRPF3
ENSGALG00000000787	DHX38
ENSGALG00000000802	DHODH
ENSGALG00000000811	IST1
ENSGALG00000000817	ZNF821
ENSGALG00000000848	AP1G1
ENSGALG00000000875	PHLPP2
ENSGALG00000000893	TAT
ENSGALG00000000903	TERF2IP
ENSGALG00000000907	KARS
ENSGALG00000000908	ADAT1
ENSGALG00000000913	CHST6
ENSGALG00000000946	PFDN1
ENSGALG00000000949	HBEGF
ENSGALG00000001099	ANKHD1
ENSGALG00000001718	CCNG1
ENSGALG00000001726	NUDCD2
ENSGALG00000002714	TMEM132C
ENSGALG00000002765	NBR1
ENSGALG00000002781	BRCA1
ENSGALG00000002804	RND2
ENSGALG00000002818	VAT1
ENSGALG00000002832	IFI35
ENSGALG00000002837	RPL27
ENSGALG00000002856	RUNDC1
ENSGALG00000002880	AARSD1
ENSGALG00000002937	PSME3
ENSGALG00000002973	BECN1
ENSGALG00000003068	EZH1
ENSGALG00000003106	TOX2
ENSGALG00000003208	GABARAPL2
ENSGALG00000003219	TMEM231
ENSGALG00000003812	UBE2F
ENSGALG00000003879	MFSD2A
ENSGALG00000003936	PPT1
ENSGALG00000003986	PITHD1
ENSGALG00000004002	LYPLA2
ENSGALG00000004047	GALE
ENSGALG00000004057	HMGCL
ENSGALG00000004112	FUCA1
ENSGALG00000004120	CNR2
ENSGALG00000004189	MAFK
ENSGALG00000004199	TMEM184A
ENSGALG00000004203	PSMG3
ENSGALG00000004221	IL22RA1
ENSGALG00000004249	GRHL3
ENSGALG00000004268	NIPAL3
ENSGALG00000004282	RCAN3
ENSGALG00000004663	ARFGEF2
ENSGALG00000004707	CSE1L
ENSGALG00000004758	KCNB1
ENSGALG00000004837	CCNDBP1
ENSGALG00000004859	ZNFX1
ENSGALG00000005102	CDH4
ENSGALG00000005309	TKT
ENSGALG00000005400	CACNA2D3
ENSGALG00000005404	LRTM1
ENSGALG00000005419	ERC2
ENSGALG00000005509	DPYD
ENSGALG00000005845	SLC7A5
ENSGALG00000005855	CA5B
ENSGALG00000005872	BANP
ENSGALG00000006035	PDE3B
ENSGALG00000006054	CALCA
ENSGALG00000006144	CDK10
ENSGALG00000006161	CHMP1A
ENSGALG00000006175	DPEP1
ENSGALG00000006306	UROC1
ENSGALG00000006418	PDPK1
ENSGALG00000006428	UBE2I
ENSGALG00000006434	TSR3
ENSGALG00000006437	NOM1
ENSGALG00000006441	GNPTG
ENSGALG00000006454	SLC22A18
ENSGALG00000006456	C14H16orf45
ENSGALG00000006520	MYH11
ENSGALG00000006532	FOPNL
ENSGALG00000006552	INS
ENSGALG00000006571	SETD5
ENSGALG00000006646	ABCC1
ENSGALG00000006681	BRSK1
ENSGALG00000006697	TOLLIP
ENSGALG00000006783	PLOD2
ENSGALG00000006805	PLSCR1
ENSGALG00000006830	CHID1
ENSGALG00000006837	TSPAN4
ENSGALG00000006861	COQ7
ENSGALG00000006889	TMC7
ENSGALG00000006911	TMC5
ENSGALG00000006916	GDE1
ENSGALG00000006925	CCP110
ENSGALG00000006997	BRINP1
ENSGALG00000007052	PXK
ENSGALG00000007111	KCTD6
ENSGALG00000007119	DAGLB
ENSGALG00000007130	RAC1
ENSGALG00000007132	ACOX2
ENSGALG00000007139	FAM107A
ENSGALG00000007149	CYTH3
ENSGALG00000007152	FAM3D
ENSGALG00000007278	GRIN2A
ENSGALG00000007625	FADD
ENSGALG00000007653	RAE1
ENSGALG00000007668	BMP7
ENSGALG00000007791	OTOP2
ENSGALG00000007848	PTS
ENSGALG00000007868	BCO2
ENSGALG00000007874	IL18
ENSGALG00000007878	SDHD
ENSGALG00000007904	DLAT
ENSGALG00000007929	DIXDC1
ENSGALG00000007956	PLXDC2
ENSGALG00000008180	SPG11
ENSGALG00000008187	EIF3J
ENSGALG00000008193	RELN
ENSGALG00000008199	CTDSPL2
ENSGALG00000008208	CASC4
ENSGALG00000008222	SLC26A5
ENSGALG00000008236	PSMC2
ENSGALG00000008249	DNAJC2
ENSGALG00000008253	TBX5
ENSGALG00000008280	PMPCB
ENSGALG00000008486	CACNA2D1
ENSGALG00000008529	FASTKD2
ENSGALG00000008548	MDH1B
ENSGALG00000008562	DYTN
ENSGALG00000008736	PNPLA7
ENSGALG00000008750	DPH7
ENSGALG00000008806	RPL12
ENSGALG00000008912	ABCB1
ENSGALG00000008926	CADPS2
ENSGALG00000008945	NEXN
ENSGALG00000008951	MIGA1
ENSGALG00000008954	RUNDC3B
ENSGALG00000008974	USP33
ENSGALG00000009248	HSPA12A
ENSGALG00000009573	ANXA10
ENSGALG00000009624	FSIP1
ENSGALG00000009626	THBS1
ENSGALG00000009627	GPATCH2
ENSGALG00000009639	DDX60
ENSGALG00000009692	SH3RF1
ENSGALG00000009714	CBR4
ENSGALG00000009859	TBC1D30
ENSGALG00000009880	INPP4B
ENSGALG00000009881	HHAT
ENSGALG00000009896	TRERF1
ENSGALG00000009906	UBR2
ENSGALG00000009909	PRPH2
ENSGALG00000009911	BICRAL
ENSGALG00000009915	EML4
ENSGALG00000009919	KCNG3
ENSGALG00000009925	MTA3
ENSGALG00000009932	THADA
ENSGALG00000009936	AP4S1
ENSGALG00000009946	HECTD1
ENSGALG00000009954	DYNC2LI1
ENSGALG00000009955	ABCG5
ENSGALG00000009958	ABCG8
ENSGALG00000009967	LRPPRC
ENSGALG00000009983	NUBPL
ENSGALG00000009990	SRBD1
ENSGALG00000009992	ARHGAP5
ENSGALG00000009995	AKAP6
ENSGALG00000010000	PRKCE
ENSGALG00000010001	EGLN3
ENSGALG00000010010	RHOQ
ENSGALG00000010016	SOCS5
ENSGALG00000010020	TTC7A
ENSGALG00000010023	CALM2
ENSGALG00000010026	PPP1CB
ENSGALG00000010036	FOSL2
ENSGALG00000010039	BRE
ENSGALG00000010043	RBKS
ENSGALG00000010047	SLC4A1AP
ENSGALG00000010048	SUPT7L
ENSGALG00000010050	LRFN2
ENSGALG00000010051	MOCS1
ENSGALG00000010055	DAAM2
ENSGALG00000010057	KIF6
ENSGALG00000010068	KCNK17
ENSGALG00000010078	GLP1R
ENSGALG00000010116	DNAH8
ENSGALG00000010127	GLO1
ENSGALG00000010131	BTBD9
ENSGALG00000010269	KCNAB1
ENSGALG00000010284	GMPS
ENSGALG00000010290	VEGFA
ENSGALG00000010296	MRPS18A
ENSGALG00000010299	RSPH9
ENSGALG00000010356	RAD54L
ENSGALG00000010359	LRRC41
ENSGALG00000010360	NSUN4
ENSGALG00000010411	RNF13
ENSGALG00000010412	WWTR1
ENSGALG00000010417	VDHAP
ENSGALG00000010440	MKNK1
ENSGALG00000010444	ATPAF1
ENSGALG00000010446	EFCAB14
ENSGALG00000010579	STON2
ENSGALG00000010581	SEL1L
ENSGALG00000010583	VIT
ENSGALG00000010593	GALC
ENSGALG00000010595	GPR65
ENSGALG00000010598	KCNK10
ENSGALG00000010607	SPATA7
ENSGALG00000010616	PTPN21
ENSGALG00000010622	ZC3H14
ENSGALG00000010639	EML5
ENSGALG00000010663	TTC8
ENSGALG00000010664	KIF26B
ENSGALG00000010665	FOXN3
ENSGALG00000010680	TTC7B
ENSGALG00000010748	EXO1
ENSGALG00000010769	HPGD
ENSGALG00000010881	ASB2
ENSGALG00000010884	DDX24
ENSGALG00000010950	PPP4R4
ENSGALG00000010958	PPFIA2
ENSGALG00000010975	TMTC2
ENSGALG00000011128	PSMD14
ENSGALG00000011168	C12orf29
ENSGALG00000011228	WARS
ENSGALG00000011236	BEGAIN
ENSGALG00000011244	DLK1
ENSGALG00000011254	SATB1
ENSGALG00000011269	EPYC
ENSGALG00000011270	KERA
ENSGALG00000011271	LUM
ENSGALG00000011274	DCN
ENSGALG00000011327	NR2C1
ENSGALG00000011342	FGD6
ENSGALG00000011406	NTN4
ENSGALG00000011423	FGFR1OP
ENSGALG00000011426	RNASET2
ENSGALG00000011537	PDE10A
ENSGALG00000011571	AGPAT4
ENSGALG00000011696	JAG2
ENSGALG00000012044	ANK2
ENSGALG00000012049	ZNF148
ENSGALG00000012219	UNC5C
ENSGALG00000012292	BANK1
ENSGALG00000012917	CDH6
ENSGALG00000012923	CDH9
ENSGALG00000013060	ADCY2
ENSGALG00000013427	SORBS2
ENSGALG00000013708	CYB5A
ENSGALG00000013709	TIMM21
ENSGALG00000013720	FBXO15
ENSGALG00000013725	LONRF1
ENSGALG00000013726	PAICS
ENSGALG00000013728	PPAT
ENSGALG00000013757	TMX3
ENSGALG00000014144	CORIN
ENSGALG00000014225	KCTD8
ENSGALG00000014391	CCDC149
ENSGALG00000014421	LCORL
ENSGALG00000014425	NCAPG
ENSGALG00000015012	STX18
ENSGALG00000015015	CYTL1
ENSGALG00000015029	EVC2
ENSGALG00000015132	CDH2
ENSGALG00000015248	SNTG1
ENSGALG00000015528	JAKMIP1
ENSGALG00000015554	SORCS2
ENSGALG00000016054	KCNJ6
ENSGALG00000016138	DSCAM
ENSGALG00000016164	ABCG1
ENSGALG00000016165	TFF2
ENSGALG00000016281	DMD
ENSGALG00000016284	TAB3
ENSGALG00000016288	IL1RAPL1
ENSGALG00000016385	TSSC1
ENSGALG00000016387	TRAPPC12
ENSGALG00000016415	MAP7D2
ENSGALG00000016767	AFF3
ENSGALG00000016902	GPC5
ENSGALG00000016941	PCDH17
ENSGALG00000017227	SLC36A4
ENSGALG00000017229	FAT3
ENSGALG00000017235	NOX4
ENSGALG00000017237	TYR
ENSGALG00000017238	GRM5
ENSGALG00000017239	CTSC
ENSGALG00000017282	NDUFA9
ENSGALG00000017287	FGF6
ENSGALG00000017289	C12orf4
ENSGALG00000017370	ARPP19
ENSGALG00000017380	UQCRHL
ENSGALG00000019489	CHST9
ENSGALG00000019662	SLC25A40
ENSGALG00000020003	MAP3K4
ENSGALG00000020049	KCNK16
ENSGALG00000020438	DPH6
ENSGALG00000020836	FAM237A
ENSGALG00000023468	VPS9D1
ENSGALG00000023584	TAFA5
ENSGALG00000024449	RAMP2
ENSGALG00000025712	DEF8
ENSGALG00000025886	SUSD3
ENSGALG00000025946	MOB3C
ENSGALG00000026359	SERTAD4
ENSGALG00000026891	NINJ1
ENSGALG00000027213	ALX1
ENSGALG00000027415	GRIN2C
ENSGALG00000027482	SNTB2
ENSGALG00000027633	RASSF9
ENSGALG00000027654	C5orf49
ENSGALG00000027791	FGF23
ENSGALG00000028001	COMMD2
ENSGALG00000028018	RAB38
ENSGALG00000028214	OTOP3
ENSGALG00000028253	ATXN1L
ENSGALG00000028360	MGAT4C
ENSGALG00000028483	NKX2-8
ENSGALG00000028683	SSR3
ENSGALG00000028897	WDR25
ENSGALG00000029006	SYPL1
ENSGALG00000029379	BRD1
ENSGALG00000029445	FADS6
ENSGALG00000029510	STK32B
ENSGALG00000029576	PDHB
ENSGALG00000030032	SLC4A10
ENSGALG00000030034	G6PC
ENSGALG00000030378	RPL11
ENSGALG00000030379	LMBR1
ENSGALG00000030773	CP
ENSGALG00000030966	MAPK13
ENSGALG00000031122	NTNG1
ENSGALG00000031578	CSMD3
ENSGALG00000031635	VPS41
ENSGALG00000031666	CCDC91
ENSGALG00000031758	SUGCT
ENSGALG00000031768	SPO11
ENSGALG00000031893	RALA
ENSGALG00000031978	TARP
ENSGALG00000031987	MYO5A
ENSGALG00000032022	CDH10
ENSGALG00000032097	TBX20
ENSGALG00000032590	NDE1
ENSGALG00000032681	SYTL2
ENSGALG00000032958	AMPH
ENSGALG00000033129	ZFP36L2
ENSGALG00000033178	KLF6
ENSGALG00000033205	PHF20L1
ENSGALG00000033561	DGKB
ENSGALG00000033593	UBE2E2
ENSGALG00000033677	AHCY
ENSGALG00000034081	AKT3
ENSGALG00000034262	VPS25
ENSGALG00000034509	DYNLRB1
ENSGALG00000034561	C8orf34
ENSGALG00000034621	KCNIP4
ENSGALG00000034625	TCEB3
ENSGALG00000035230	CSMD1
ENSGALG00000035282	IGF2
ENSGALG00000035461	CHORDC1
ENSGALG00000035535	GYG1
ENSGALG00000035580	MPP2
ENSGALG00000035774	PPFIA1
ENSGALG00000035799	SHISA9
ENSGALG00000035800	CAMKMT
ENSGALG00000035816	FDXR
ENSGALG00000035882	TANGO6
ENSGALG00000035930	PHACTR3
ENSGALG00000036097	CDH18
ENSGALG00000036294	CAP1
ENSGALG00000036378	TBR1
ENSGALG00000037014	TSNARE1
ENSGALG00000037258	MRPL32
ENSGALG00000037546	SRPK1
ENSGALG00000037626	KCNQ3
ENSGALG00000037632	NKX2-1
ENSGALG00000037773	ST3GAL1
ENSGALG00000037780	PMEPA1
ENSGALG00000037996	COX7A2L
ENSGALG00000038129	PTGES3L
ENSGALG00000038152	ABCC6
ENSGALG00000038704	KBTBD2
ENSGALG00000038721	MAP1LC3A
ENSGALG00000038740	AMY2A
ENSGALG00000038747	TM4SF18
ENSGALG00000038769	USH1G
ENSGALG00000038902	PIM1
ENSGALG00000039029	TAS2R4
ENSGALG00000039037	PICALM
ENSGALG00000039101	ASIP
ENSGALG00000039130	TBC1D22B
ENSGALG00000039170	LHFPL5
ENSGALG00000039208	PHF2
ENSGALG00000039380	TBC1D1
ENSGALG00000039387	PSMA2
ENSGALG00000039403	GRM8
ENSGALG00000039500	GSPT2
ENSGALG00000039815	MARF1
ENSGALG00000039831	FAM135B
ENSGALG00000039855	SNX29
ENSGALG00000039935	PDE1C
ENSGALG00000040089	HPS3
ENSGALG00000040161	C7orf25
ENSGALG00000040444	SEMA3C
ENSGALG00000040464	STRN3
ENSGALG00000040498	SLC26A8
ENSGALG00000040793	KDELR2
ENSGALG00000040854	CPPED1
ENSGALG00000040880	EDN3
ENSGALG00000040969	PTP4A3
ENSGALG00000041093	MMP24
ENSGALG00000041121	SLIT2
ENSGALG00000041154	MNX1
ENSGALG00000041547	DCP1A
ENSGALG00000041568	AVL9
ENSGALG00000041625	LSM5
ENSGALG00000041635	CAMK2D
ENSGALG00000041680	KCNT2
ENSGALG00000042009	HMMR
ENSGALG00000042269	METTL25
ENSGALG00000042511	PKDCC
ENSGALG00000042621	HNF4G
ENSGALG00000042833	MAPK14
ENSGALG00000042839	FAM214A
ENSGALG00000043285	CNTD1
ENSGALG00000043636	YAE1
ENSGALG00000044387	SLC4A9
ENSGALG00000044510	C18orf63
ENSGALG00000044996	TMEM71
ENSGALG00000047403	PIH1D2
ENSGALG00000048103	TBCC
ENSGALG00000048129	TEX12
ENSGALG00000049153	PDF
ENSGALG00000051567	MRPL41
ENSGALG00000052146	IFNL3A
ENSGALG00000053916	ABCB1
ENSGALG00000054486	MC1R
ENSGALG00000054686	PFN2

## Sheet: Table S5
Table S5 The results of GO analysis.
#Term	Database	ID	Input number	Background number	P-Value	Corrected P-Value	Input	Hyperlink
cell-cell adhesion via plasma-membrane adhesion molecules	Gene Ontology	GO:0098742	8	25	3.8295e-06	0.00653696	ENSGALG00000000608|ENSGALG00000041093|ENSGALG00000036097|ENSGALG00000015132|ENSGALG00000012917|ENSGALG00000012923|ENSGALG00000032022|ENSGALG00000005102	http://amigo.geneontology.org/amigo/term/GO:0098742
catenin complex	Gene Ontology	GO:0016342	7	22	1.62052e-05	0.0106832	ENSGALG00000000608|ENSGALG00000036097|ENSGALG00000015132|ENSGALG00000012917|ENSGALG00000012923|ENSGALG00000032022|ENSGALG00000005102	http://amigo.geneontology.org/amigo/term/GO:0016342
homophilic cell adhesion via plasma membrane adhesion molecules	Gene Ontology	GO:0007156	11	68	1.87754e-05	0.0106832	ENSGALG00000000608|ENSGALG00000017229|ENSGALG00000016138|ENSGALG00000036097|ENSGALG00000015132|ENSGALG00000016941|ENSGALG00000012917|ENSGALG00000012923|ENSGALG00000005102|ENSGALG00000032022|ENSGALG00000008945	http://amigo.geneontology.org/amigo/term/GO:0007156
cadherin binding	Gene Ontology	GO:0045296	8	45	0.000146121	0.0623572	ENSGALG00000000608|ENSGALG00000041093|ENSGALG00000036097|ENSGALG00000015132|ENSGALG00000012917|ENSGALG00000012923|ENSGALG00000032022|ENSGALG00000005102	http://amigo.geneontology.org/amigo/term/GO:0045296
calcium-dependent cell-cell adhesion via plasma membrane cell adhesion molecules	Gene Ontology	GO:0016339	5	19	0.000577344	0.197105	ENSGALG00000012923|ENSGALG00000036097|ENSGALG00000012917|ENSGALG00000032022|ENSGALG00000015132	http://amigo.geneontology.org/amigo/term/GO:0016339
adherens junction organization	Gene Ontology	GO:0034332	5	20	0.000704416	0.200406	ENSGALG00000012923|ENSGALG00000000608|ENSGALG00000036097|ENSGALG00000012917|ENSGALG00000032022	http://amigo.geneontology.org/amigo/term/GO:0034332
negative regulation of cilium assembly	Gene Ontology	GO:1902018	3	5	0.00127036	0.254356	ENSGALG00000006144|ENSGALG00000009859|ENSGALG00000006925	http://amigo.geneontology.org/amigo/term/GO:1902018
axon guidance	Gene Ontology	GO:0007411	10	98	0.00129986	0.254356	ENSGALG00000037632|ENSGALG00000008193|ENSGALG00000008974|ENSGALG00000016138|ENSGALG00000010663|ENSGALG00000007668|ENSGALG00000040444|ENSGALG00000012219|ENSGALG00000005102|ENSGALG00000008945	http://amigo.geneontology.org/amigo/term/GO:0007411
cell migration	Gene Ontology	GO:0016477	11	129	0.00285162	0.419408	ENSGALG00000006418|ENSGALG00000031122|ENSGALG00000008974|ENSGALG00000011406|ENSGALG00000010010|ENSGALG00000015132|ENSGALG00000016902|ENSGALG00000009626|ENSGALG00000032590|ENSGALG00000002804|ENSGALG00000041568	http://amigo.geneontology.org/amigo/term/GO:0016477
positive regulation of activated T cell proliferation	Gene Ontology	GO:0042104	3	8	0.0035043	0.419408	ENSGALG00000007874|ENSGALG00000035282|ENSGALG00000007625	http://amigo.geneontology.org/amigo/term/GO:0042104
basement membrane assembly	Gene Ontology	GO:0070831	3	8	0.0035043	0.419408	ENSGALG00000024449|ENSGALG00000031122|ENSGALG00000011406	http://amigo.geneontology.org/amigo/term/GO:0070831
ATPase-coupled transmembrane transporter activity	Gene Ontology	GO:0042626	5	32	0.00432817	0.419408	ENSGALG00000038152|ENSGALG00000009955|ENSGALG00000006646|ENSGALG00000009958|ENSGALG00000008912	http://amigo.geneontology.org/amigo/term/GO:0042626
protein localization to plasma membrane	Gene Ontology	GO:0072659	8	80	0.00434358	0.419408	ENSGALG00000010680|ENSGALG00000000608|ENSGALG00000010020|ENSGALG00000010663|ENSGALG00000015132|ENSGALG00000012044|ENSGALG00000031987|ENSGALG00000024449	http://amigo.geneontology.org/amigo/term/GO:0072659
centrosome duplication	Gene Ontology	GO:0051298	3	9	0.00457119	0.419408	ENSGALG00000032590|ENSGALG00000035461|ENSGALG00000008974	http://amigo.geneontology.org/amigo/term/GO:0051298
bicarbonate transport	Gene Ontology	GO:0015701	4	21	0.00573415	0.419408	ENSGALG00000040498|ENSGALG00000044387|ENSGALG00000030032|ENSGALG00000008222	http://amigo.geneontology.org/amigo/term/GO:0015701
dystrophin-associated glycoprotein complex	Gene Ontology	GO:0016010	3	10	0.005814	0.419408	ENSGALG00000027482|ENSGALG00000015248|ENSGALG00000016281	http://amigo.geneontology.org/amigo/term/GO:0016010
cellular response to nitrogen starvation	Gene Ontology	GO:0006995	3	10	0.005814	0.419408	ENSGALG00000038721|ENSGALG00000003208|ENSGALG00000002973	http://amigo.geneontology.org/amigo/term/GO:0006995
regulation of actin cytoskeleton organization	Gene Ontology	GO:0032956	5	36	0.00676142	0.419408	ENSGALG00000006144|ENSGALG00000007929|ENSGALG00000007139|ENSGALG00000004249|ENSGALG00000002804	http://amigo.geneontology.org/amigo/term/GO:0032956
glial cell differentiation	Gene Ontology	GO:0010001	3	11	0.00723982	0.419408	ENSGALG00000041093|ENSGALG00000008193|ENSGALG00000015132	http://amigo.geneontology.org/amigo/term/GO:0010001
adherens junction	Gene Ontology	GO:0005912	7	70	0.00745692	0.419408	ENSGALG00000000608|ENSGALG00000032022|ENSGALG00000036097|ENSGALG00000015132|ENSGALG00000012917|ENSGALG00000012923|ENSGALG00000007149	http://amigo.geneontology.org/amigo/term/GO:0005912
cognition	Gene Ontology	GO:0050890	4	23	0.00759623	0.419408	ENSGALG00000015528|ENSGALG00000007139|ENSGALG00000006571|ENSGALG00000003879	http://amigo.geneontology.org/amigo/term/GO:0050890
cell-cell junction assembly	Gene Ontology	GO:0007043	4	23	0.00759623	0.419408	ENSGALG00000012923|ENSGALG00000036097|ENSGALG00000012917|ENSGALG00000032022	http://amigo.geneontology.org/amigo/term/GO:0007043
integral component of plasma membrane	Gene Ontology	GO:0005887	28	559	0.00830863	0.419408	ENSGALG00000015132|ENSGALG00000010595|ENSGALG00000010598|ENSGALG00000005102|ENSGALG00000006837|ENSGALG00000041093|ENSGALG00000013060|ENSGALG00000010078|ENSGALG00000000630|ENSGALG00000008222|ENSGALG00000009909|ENSGALG00000039403|ENSGALG00000040444|ENSGALG00000030379|ENSGALG00000009955|ENSGALG00000009958|ENSGALG00000011696|ENSGALG00000015554|ENSGALG00000006805|ENSGALG00000006646|ENSGALG00000016138|…	http://amigo.geneontology.org/amigo/term/GO:0005887
anion:anion antiporter activity	Gene Ontology	GO:0015301	3	12	0.00885462	0.419408	ENSGALG00000040498|ENSGALG00000030032|ENSGALG00000008222	http://amigo.geneontology.org/amigo/term/GO:0015301
cell morphogenesis	Gene Ontology	GO:0000902	6	56	0.00961548	0.419408	ENSGALG00000017235|ENSGALG00000036097|ENSGALG00000012917|ENSGALG00000036294|ENSGALG00000012923|ENSGALG00000032022	http://amigo.geneontology.org/amigo/term/GO:0000902
synapse organization	Gene Ontology	GO:0050808	4	25	0.00981723	0.419408	ENSGALG00000010958|ENSGALG00000017238|ENSGALG00000031987|ENSGALG00000035774	http://amigo.geneontology.org/amigo/term/GO:0050808
regulation of synaptic transmission, glutamatergic	Gene Ontology	GO:0051966	3	13	0.0106633	0.419408	ENSGALG00000039403|ENSGALG00000017238|ENSGALG00000015132	http://amigo.geneontology.org/amigo/term/GO:0051966
G protein-coupled glutamate receptor signaling pathway	Gene Ontology	GO:0007216	3	13	0.0106633	0.419408	ENSGALG00000039403|ENSGALG00000017238|ENSGALG00000007119	http://amigo.geneontology.org/amigo/term/GO:0007216
negative regulation of cell cycle	Gene Ontology	GO:0045786	3	13	0.0106633	0.419408	ENSGALG00000006997|ENSGALG00000006161|ENSGALG00000010769	http://amigo.geneontology.org/amigo/term/GO:0045786
long-term synaptic potentiation	Gene Ontology	GO:0060291	4	26	0.01107	0.419408	ENSGALG00000007278|ENSGALG00000027415|ENSGALG00000035580|ENSGALG00000008193	http://amigo.geneontology.org/amigo/term/GO:0060291
recycling endosome	Gene Ontology	GO:0055037	6	58	0.0111687	0.419408	ENSGALG00000027633|ENSGALG00000004663|ENSGALG00000000848|ENSGALG00000031987|ENSGALG00000041568|ENSGALG00000016164	http://amigo.geneontology.org/amigo/term/GO:0055037
ciliary basal body	Gene Ontology	GO:0036064	7	77	0.0118033	0.419408	ENSGALG00000006144|ENSGALG00000009859|ENSGALG00000010663|ENSGALG00000009954|ENSGALG00000006532|ENSGALG00000000540|ENSGALG00000010607	http://amigo.geneontology.org/amigo/term/GO:0036064
calcium-mediated signaling	Gene Ontology	GO:0019722	5	42	0.0119949	0.419408	ENSGALG00000007278|ENSGALG00000027415|ENSGALG00000004282|ENSGALG00000006418|ENSGALG00000010023	http://amigo.geneontology.org/amigo/term/GO:0019722
positive regulation of MAPK cascade	Gene Ontology	GO:0043410	5	42	0.0119949	0.419408	ENSGALG00000006144|ENSGALG00000012292|ENSGALG00000035282|ENSGALG00000010000|ENSGALG00000015132	http://amigo.geneontology.org/amigo/term/GO:0043410
cholesterol efflux	Gene Ontology	GO:0033344	3	14	0.01267	0.419408	ENSGALG00000009955|ENSGALG00000009958|ENSGALG00000016164	http://amigo.geneontology.org/amigo/term/GO:0033344
cellular response to amyloid-beta	Gene Ontology	GO:1904646	3	14	0.01267	0.419408	ENSGALG00000017238|ENSGALG00000008486|ENSGALG00000006646	http://amigo.geneontology.org/amigo/term/GO:1904646
cholesterol transfer activity	Gene Ontology	GO:0120020	3	14	0.01267	0.419408	ENSGALG00000009955|ENSGALG00000009958|ENSGALG00000016164	http://amigo.geneontology.org/amigo/term/GO:0120020
postsynaptic density membrane	Gene Ontology	GO:0098839	3	14	0.01267	0.419408	ENSGALG00000007278|ENSGALG00000027415|ENSGALG00000017238	http://amigo.geneontology.org/amigo/term/GO:0098839
4 iron, 4 sulfur cluster binding	Gene Ontology	GO:0051539	4	28	0.0138736	0.419408	ENSGALG00000010051|ENSGALG00000005509|ENSGALG00000009983|ENSGALG00000013728	http://amigo.geneontology.org/amigo/term/GO:0051539
growth factor activity	Gene Ontology	GO:0008083	7	80	0.0141369	0.419408	ENSGALG00000027791|ENSGALG00000010290|ENSGALG00000035282|ENSGALG00000011696|ENSGALG00000007668|ENSGALG00000000949|ENSGALG00000017287	http://amigo.geneontology.org/amigo/term/GO:0008083
positive regulation of protein kinase B signaling	Gene Ontology	GO:0051897	5	44	0.014219	0.419408	ENSGALG00000017235|ENSGALG00000007874|ENSGALG00000000949|ENSGALG00000009626|ENSGALG00000035282	http://amigo.geneontology.org/amigo/term/GO:0051897
calcium ion binding	Gene Ontology	GO:0005509	20	378	0.0142839	0.419408	ENSGALG00000000608|ENSGALG00000017229|ENSGALG00000006805|ENSGALG00000016941|ENSGALG00000036097|ENSGALG00000012917|ENSGALG00000041121|ENSGALG00000011244|ENSGALG00000010446|ENSGALG00000034621|ENSGALG00000011696|ENSGALG00000010023|ENSGALG00000015132|ENSGALG00000031987|ENSGALG00000009626|ENSGALG00000033561|ENSGALG00000012923|ENSGALG00000005102|ENSGALG00000032022|ENSGALG00000009573	http://amigo.geneontology.org/amigo/term/GO:0005509
adenylate cyclase-activating G protein-coupled receptor signaling pathway	Gene Ontology	GO:0007189	6	62	0.0147921	0.419408	ENSGALG00000024449|ENSGALG00000006054|ENSGALG00000010078|ENSGALG00000013060|ENSGALG00000004120|ENSGALG00000010595	http://amigo.geneontology.org/amigo/term/GO:0007189
gene expression	Gene Ontology	GO:0010467	3	15	0.0148776	0.419408	ENSGALG00000017235|ENSGALG00000006552|ENSGALG00000038704	http://amigo.geneontology.org/amigo/term/GO:0010467
lipid homeostasis	Gene Ontology	GO:0055088	3	15	0.0148776	0.419408	ENSGALG00000007132|ENSGALG00000009932|ENSGALG00000008912	http://amigo.geneontology.org/amigo/term/GO:0055088
reciprocal meiotic recombination	Gene Ontology	GO:0007131	3	15	0.0148776	0.419408	ENSGALG00000010356|ENSGALG00000031768|ENSGALG00000009906	http://amigo.geneontology.org/amigo/term/GO:0007131
brain morphogenesis	Gene Ontology	GO:0048854	3	15	0.0148776	0.419408	ENSGALG00000034081|ENSGALG00000030032|ENSGALG00000015132	http://amigo.geneontology.org/amigo/term/GO:0048854
brain development	Gene Ontology	GO:0007420	7	81	0.0149832	0.419408	ENSGALG00000003936|ENSGALG00000000713|ENSGALG00000008193|ENSGALG00000028253|ENSGALG00000015132|ENSGALG00000012219|ENSGALG00000000540	http://amigo.geneontology.org/amigo/term/GO:0007420
ATP binding	Gene Ontology	GO:0005524	41	944	0.0153378	0.419408	ENSGALG00000006144|ENSGALG00000034081|ENSGALG00000006418|ENSGALG00000008912|ENSGALG00000010884|ENSGALG00000007052|ENSGALG00000038152|ENSGALG00000010000|ENSGALG00000006681|ENSGALG00000033561|ENSGALG00000037546|ENSGALG00000010057|ENSGALG00000013060|ENSGALG00000029510|ENSGALG00000030966|ENSGALG00000010664|ENSGALG00000006428|ENSGALG00000002880|ENSGALG00000010116|ENSGALG00000010356|ENSGALG00000020003|…	http://amigo.geneontology.org/amigo/term/GO:0005524
cell cycle	Gene Ontology	GO:0007049	5	45	0.0154284	0.419408	ENSGALG00000000657|ENSGALG00000002973|ENSGALG00000010039|ENSGALG00000010026|ENSGALG00000006428	http://amigo.geneontology.org/amigo/term/GO:0007049
intracellular signal transduction	Gene Ontology	GO:0035556	13	211	0.0154559	0.419408	ENSGALG00000004663|ENSGALG00000034081|ENSGALG00000037546|ENSGALG00000010440|ENSGALG00000006418|ENSGALG00000010016|ENSGALG00000029510|ENSGALG00000030966|ENSGALG00000010000|ENSGALG00000010881|ENSGALG00000025712|ENSGALG00000006681|ENSGALG00000033561	http://amigo.geneontology.org/amigo/term/GO:0035556
positive regulation of endopeptidase activity	Gene Ontology	GO:0010950	2	5	0.0164618	0.419408	ENSGALG00000011128|ENSGALG00000002937	http://amigo.geneontology.org/amigo/term/GO:0010950
acetyl-CoA biosynthetic process from pyruvate	Gene Ontology	GO:0006086	2	5	0.0164618	0.419408	ENSGALG00000029576|ENSGALG00000007904	http://amigo.geneontology.org/amigo/term/GO:0006086
laminin-1 binding	Gene Ontology	GO:0043237	2	5	0.0164618	0.419408	ENSGALG00000041121|ENSGALG00000011406	http://amigo.geneontology.org/amigo/term/GO:0043237
iron-sulfur cluster binding	Gene Ontology	GO:0051536	2	5	0.0164618	0.419408	ENSGALG00000005509|ENSGALG00000013728	http://amigo.geneontology.org/amigo/term/GO:0051536
endosome to melanosome transport	Gene Ontology	GO:0035646	2	5	0.0164618	0.419408	ENSGALG00000000848|ENSGALG00000028018	http://amigo.geneontology.org/amigo/term/GO:0035646
mitochondrial pyruvate dehydrogenase complex	Gene Ontology	GO:0005967	2	5	0.0164618	0.419408	ENSGALG00000029576|ENSGALG00000007904	http://amigo.geneontology.org/amigo/term/GO:0005967
serotonin metabolic process	Gene Ontology	GO:0042428	2	5	0.0164618	0.419408	ENSGALG00000007278|ENSGALG00000010131	http://amigo.geneontology.org/amigo/term/GO:0042428
shelterin complex	Gene Ontology	GO:0070187	2	5	0.0164618	0.419408	ENSGALG00000000657|ENSGALG00000000903	http://amigo.geneontology.org/amigo/term/GO:0070187
pericardium morphogenesis	Gene Ontology	GO:0003344	2	5	0.0164618	0.419408	ENSGALG00000007668|ENSGALG00000032097	http://amigo.geneontology.org/amigo/term/GO:0003344
cellular response to indole-3-methanol	Gene Ontology	GO:0071681	2	5	0.0164618	0.419408	ENSGALG00000000608|ENSGALG00000002781	http://amigo.geneontology.org/amigo/term/GO:0071681
modified amino acid binding	Gene Ontology	GO:0072341	2	5	0.0164618	0.419408	ENSGALG00000017235|ENSGALG00000006175	http://amigo.geneontology.org/amigo/term/GO:0072341
protection from non-homologous end joining at telomere	Gene Ontology	GO:0031848	2	5	0.0164618	0.419408	ENSGALG00000000657|ENSGALG00000000903	http://amigo.geneontology.org/amigo/term/GO:0031848
protein tyrosine kinase binding	Gene Ontology	GO:1990782	3	16	0.0172886	0.425078	ENSGALG00000016138|ENSGALG00000017235|ENSGALG00000012292	http://amigo.geneontology.org/amigo/term/GO:1990782
positive regulation of smooth muscle cell proliferation	Gene Ontology	GO:0048661	3	17	0.0199043	0.425078	ENSGALG00000007874|ENSGALG00000000949|ENSGALG00000009626	http://amigo.geneontology.org/amigo/term/GO:0048661
positive regulation of cardiac muscle cell proliferation	Gene Ontology	GO:0060045	3	17	0.0199043	0.425078	ENSGALG00000008253|ENSGALG00000032097|ENSGALG00000038902	http://amigo.geneontology.org/amigo/term/GO:0060045
metal ion binding	Gene Ontology	GO:0046872	29	630	0.0201536	0.425078	ENSGALG00000009946|ENSGALG00000016284|ENSGALG00000039935|ENSGALG00000010026|ENSGALG00000011342|ENSGALG00000009692|ENSGALG00000013708|ENSGALG00000013060|ENSGALG00000008222|ENSGALG00000011537|ENSGALG00000010622|ENSGALG00000007878|ENSGALG00000010051|ENSGALG00000000908|ENSGALG00000033205|ENSGALG00000008280|ENSGALG00000033129|ENSGALG00000025712|ENSGALG00000013728|ENSGALG00000006035|ENSGALG00000010043|…	http://amigo.geneontology.org/amigo/term/GO:0046872
excretion	Gene Ontology	GO:0007588	2	6	0.0215256	0.425078	ENSGALG00000009955|ENSGALG00000009958	http://amigo.geneontology.org/amigo/term/GO:0007588
'de novo' IMP biosynthetic process	Gene Ontology	GO:0006189	2	6	0.0215256	0.425078	ENSGALG00000013726|ENSGALG00000013728	http://amigo.geneontology.org/amigo/term/GO:0006189
melanin biosynthetic process	Gene Ontology	GO:0042438	2	6	0.0215256	0.425078	ENSGALG00000017237|ENSGALG00000031987	http://amigo.geneontology.org/amigo/term/GO:0042438
regulation of heart contraction	Gene Ontology	GO:0008016	2	6	0.0215256	0.425078	ENSGALG00000010078|ENSGALG00000000949	http://amigo.geneontology.org/amigo/term/GO:0008016
sodium:bicarbonate symporter activity	Gene Ontology	GO:0008510	2	6	0.0215256	0.425078	ENSGALG00000044387|ENSGALG00000030032	http://amigo.geneontology.org/amigo/term/GO:0008510
negative regulation of vascular permeability	Gene Ontology	GO:0043116	2	6	0.0215256	0.425078	ENSGALG00000024449|ENSGALG00000041121	http://amigo.geneontology.org/amigo/term/GO:0043116
BRCA1-A complex	Gene Ontology	GO:0070531	2	6	0.0215256	0.425078	ENSGALG00000002781|ENSGALG00000010039	http://amigo.geneontology.org/amigo/term/GO:0070531
camera-type eye photoreceptor cell differentiation	Gene Ontology	GO:0060219	2	6	0.0215256	0.425078	ENSGALG00000016138|ENSGALG00000010663	http://amigo.geneontology.org/amigo/term/GO:0060219
Golgi to lysosome transport	Gene Ontology	GO:0090160	2	6	0.0215256	0.425078	ENSGALG00000000848|ENSGALG00000031666	http://amigo.geneontology.org/amigo/term/GO:0090160
mesenchymal cell differentiation	Gene Ontology	GO:0048762	2	6	0.0215256	0.425078	ENSGALG00000010412|ENSGALG00000007668	http://amigo.geneontology.org/amigo/term/GO:0048762
cell-cell adhesion mediated by cadherin	Gene Ontology	GO:0044331	2	6	0.0215256	0.425078	ENSGALG00000041093|ENSGALG00000015132	http://amigo.geneontology.org/amigo/term/GO:0044331
peptidyl-diphthamide biosynthetic process from peptidyl-histidine	Gene Ontology	GO:0017183	2	6	0.0215256	0.425078	ENSGALG00000008750|ENSGALG00000020438	http://amigo.geneontology.org/amigo/term/GO:0017183
protein localization to chromosome, telomeric region	Gene Ontology	GO:0070198	2	6	0.0215256	0.425078	ENSGALG00000000657|ENSGALG00000000903	http://amigo.geneontology.org/amigo/term/GO:0070198
large ribosomal subunit	Gene Ontology	GO:0015934	2	6	0.0215256	0.425078	ENSGALG00000008806|ENSGALG00000002837	http://amigo.geneontology.org/amigo/term/GO:0015934
macroautophagy	Gene Ontology	GO:0016236	3	18	0.0227257	0.425078	ENSGALG00000038721|ENSGALG00000003208|ENSGALG00000002765	http://amigo.geneontology.org/amigo/term/GO:0016236
regulation of G protein-coupled receptor signaling pathway	Gene Ontology	GO:0008277	3	18	0.0227257	0.425078	ENSGALG00000024449|ENSGALG00000014225|ENSGALG00000008974	http://amigo.geneontology.org/amigo/term/GO:0008277
cytoplasm	Gene Ontology	GO:0005737	77	2028	0.0229972	0.425078	ENSGALG00000039815|ENSGALG00000041625|ENSGALG00000015132|ENSGALG00000006681|ENSGALG00000009925|ENSGALG00000008974|ENSGALG00000009880|ENSGALG00000034509|ENSGALG00000007139|ENSGALG00000016281|ENSGALG00000006532|ENSGALG00000002937|ENSGALG00000007625|ENSGALG00000032590|ENSGALG00000008253|ENSGALG00000000528|ENSGALG00000011342|ENSGALG00000020003|ENSGALG00000037546|ENSGALG00000000699|ENSGALG00000000713|…	http://amigo.geneontology.org/amigo/term/GO:0005737
regulation of gene expression	Gene Ontology	GO:0010468	7	89	0.023091	0.425078	ENSGALG00000006144|ENSGALG00000037546|ENSGALG00000030966|ENSGALG00000030034|ENSGALG00000006861|ENSGALG00000008253|ENSGALG00000020003	http://amigo.geneontology.org/amigo/term/GO:0010468
anatomical structure development	Gene Ontology	GO:0048856	4	34	0.0248281	0.425078	ENSGALG00000011327|ENSGALG00000009946|ENSGALG00000042621|ENSGALG00000028253	http://amigo.geneontology.org/amigo/term/GO:0048856
nuclear body	Gene Ontology	GO:0016604	10	156	0.0251246	0.425078	ENSGALG00000000713|ENSGALG00000004837|ENSGALG00000005872|ENSGALG00000010412|ENSGALG00000002765|ENSGALG00000002781|ENSGALG00000014144|ENSGALG00000000903|ENSGALG00000027213|ENSGALG00000010748	http://amigo.geneontology.org/amigo/term/GO:0016604
potassium channel regulator activity	Gene Ontology	GO:0015459	3	19	0.0257527	0.425078	ENSGALG00000017370|ENSGALG00000034621|ENSGALG00000010269	http://amigo.geneontology.org/amigo/term/GO:0015459
chromosome segregation	Gene Ontology	GO:0007059	4	35	0.0270428	0.425078	ENSGALG00000032590|ENSGALG00000037546|ENSGALG00000002781|ENSGALG00000006428	http://amigo.geneontology.org/amigo/term/GO:0007059
negative regulation of epidermal growth factor-activated receptor activity	Gene Ontology	GO:0007175	2	7	0.0271432	0.425078	ENSGALG00000034262|ENSGALG00000010016	http://amigo.geneontology.org/amigo/term/GO:0007175
sulfur compound metabolic process	Gene Ontology	GO:0006790	2	7	0.0271432	0.425078	ENSGALG00000019489|ENSGALG00000000913	http://amigo.geneontology.org/amigo/term/GO:0006790
regulation of postsynaptic cytosolic calcium ion concentration	Gene Ontology	GO:0099566	2	7	0.0271432	0.425078	ENSGALG00000017238|ENSGALG00000031987	http://amigo.geneontology.org/amigo/term/GO:0099566
positive regulation of macrophage activation	Gene Ontology	GO:0043032	2	7	0.0271432	0.425078	ENSGALG00000000907|ENSGALG00000009626	http://amigo.geneontology.org/amigo/term/GO:0043032
startle response	Gene Ontology	GO:0001964	2	7	0.0271432	0.425078	ENSGALG00000035230|ENSGALG00000007278	http://amigo.geneontology.org/amigo/term/GO:0001964
regulation of mast cell degranulation	Gene Ontology	GO:0043304	2	7	0.0271432	0.425078	ENSGALG00000017289|ENSGALG00000006418	http://amigo.geneontology.org/amigo/term/GO:0043304
locomotory exploration behavior	Gene Ontology	GO:0035641	2	7	0.0271432	0.425078	ENSGALG00000030032|ENSGALG00000010000	http://amigo.geneontology.org/amigo/term/GO:0035641
late endosome to vacuole transport	Gene Ontology	GO:0045324	2	7	0.0271432	0.425078	ENSGALG00000006161|ENSGALG00000002973	http://amigo.geneontology.org/amigo/term/GO:0045324
laminin complex	Gene Ontology	GO:0043256	2	7	0.0271432	0.425078	ENSGALG00000031122|ENSGALG00000011406	http://amigo.geneontology.org/amigo/term/GO:0043256
G-rich strand telomeric DNA binding	Gene Ontology	GO:0098505	2	7	0.0271432	0.425078	ENSGALG00000000657|ENSGALG00000000903	http://amigo.geneontology.org/amigo/term/GO:0098505
Golgi vesicle transport	Gene Ontology	GO:0048193	2	7	0.0271432	0.425078	ENSGALG00000000521|ENSGALG00000007149	http://amigo.geneontology.org/amigo/term/GO:0048193
neuroepithelial cell differentiation	Gene Ontology	GO:0060563	2	7	0.0271432	0.425078	ENSGALG00000003219|ENSGALG00000015132	http://amigo.geneontology.org/amigo/term/GO:0060563
regulation of potassium ion transmembrane transport	Gene Ontology	GO:1901379	2	7	0.0271432	0.425078	ENSGALG00000034621|ENSGALG00000010269	http://amigo.geneontology.org/amigo/term/GO:1901379
response to wounding	Gene Ontology	GO:0009611	3	20	0.028985	0.429649	ENSGALG00000007278|ENSGALG00000027415|ENSGALG00000033129	http://amigo.geneontology.org/amigo/term/GO:0009611
apical part of cell	Gene Ontology	GO:0045177	4	37	0.0318163	0.429649	ENSGALG00000009954|ENSGALG00000044387|ENSGALG00000006175|ENSGALG00000015132	http://amigo.geneontology.org/amigo/term/GO:0045177
cell division	Gene Ontology	GO:0051301	6	75	0.0320215	0.429649	ENSGALG00000017370|ENSGALG00000006428|ENSGALG00000010039|ENSGALG00000010026|ENSGALG00000032590|ENSGALG00000002973	http://amigo.geneontology.org/amigo/term/GO:0051301
cell fate specification	Gene Ontology	GO:0001708	3	21	0.0324215	0.429649	ENSGALG00000008253|ENSGALG00000036378|ENSGALG00000032097	http://amigo.geneontology.org/amigo/term/GO:0001708
protein localization to nucleus	Gene Ontology	GO:0034504	3	21	0.0324215	0.429649	ENSGALG00000030378|ENSGALG00000007668|ENSGALG00000005872	http://amigo.geneontology.org/amigo/term/GO:0034504
positive regulation of fibroblast migration	Gene Ontology	GO:0010763	2	8	0.0332778	0.429649	ENSGALG00000010000|ENSGALG00000009626	http://amigo.geneontology.org/amigo/term/GO:0010763
microtubule anchoring	Gene Ontology	GO:0034453	2	8	0.0332778	0.429649	ENSGALG00000011423|ENSGALG00000006532	http://amigo.geneontology.org/amigo/term/GO:0034453
cellular response to glucocorticoid stimulus	Gene Ontology	GO:0071385	2	8	0.0332778	0.429649	ENSGALG00000007139|ENSGALG00000033129	http://amigo.geneontology.org/amigo/term/GO:0071385
homocysteine metabolic process	Gene Ontology	GO:0050667	2	8	0.0332778	0.429649	ENSGALG00000017235|ENSGALG00000006175	http://amigo.geneontology.org/amigo/term/GO:0050667
cardiac right ventricle morphogenesis	Gene Ontology	GO:0003215	2	8	0.0332778	0.429649	ENSGALG00000032097|ENSGALG00000040444	http://amigo.geneontology.org/amigo/term/GO:0003215
gamma-catenin binding	Gene Ontology	GO:0045295	2	8	0.0332778	0.429649	ENSGALG00000000608|ENSGALG00000015132	http://amigo.geneontology.org/amigo/term/GO:0045295
oxalate transmembrane transporter activity	Gene Ontology	GO:0019531	2	8	0.0332778	0.429649	ENSGALG00000040498|ENSGALG00000008222	http://amigo.geneontology.org/amigo/term/GO:0019531
protein depalmitoylation	Gene Ontology	GO:0002084	2	8	0.0332778	0.429649	ENSGALG00000003936|ENSGALG00000004002	http://amigo.geneontology.org/amigo/term/GO:0002084
regulation of proteasomal protein catabolic process	Gene Ontology	GO:0061136	2	8	0.0332778	0.429649	ENSGALG00000011128|ENSGALG00000002937	http://amigo.geneontology.org/amigo/term/GO:0061136
oxalate transport	Gene Ontology	GO:0019532	2	8	0.0332778	0.429649	ENSGALG00000040498|ENSGALG00000008222	http://amigo.geneontology.org/amigo/term/GO:0019532
small ribosomal subunit rRNA binding	Gene Ontology	GO:0070181	2	8	0.0332778	0.429649	ENSGALG00000010360|ENSGALG00000010296	http://amigo.geneontology.org/amigo/term/GO:0070181
regulation of dendrite development	Gene Ontology	GO:0050773	2	8	0.0332778	0.429649	ENSGALG00000003879|ENSGALG00000031578	http://amigo.geneontology.org/amigo/term/GO:0050773
axoneme assembly	Gene Ontology	GO:0035082	2	8	0.0332778	0.429649	ENSGALG00000010299|ENSGALG00000000540	http://amigo.geneontology.org/amigo/term/GO:0035082
regulation of insulin secretion involved in cellular response to glucose stimulus	Gene Ontology	GO:0061178	2	8	0.0332778	0.429649	ENSGALG00000010000|ENSGALG00000006681	http://amigo.geneontology.org/amigo/term/GO:0061178
signal transduction involved in G2 DNA damage checkpoint	Gene Ontology	GO:0072425	2	8	0.0332778	0.429649	ENSGALG00000002781|ENSGALG00000010039	http://amigo.geneontology.org/amigo/term/GO:0072425
animal organ morphogenesis	Gene Ontology	GO:0009887	5	56	0.0334119	0.429649	ENSGALG00000027791|ENSGALG00000035282|ENSGALG00000017287|ENSGALG00000031122|ENSGALG00000011406	http://amigo.geneontology.org/amigo/term/GO:0009887
DNA-binding transcription factor activity	Gene Ontology	GO:0003700	11	188	0.0336662	0.429649	ENSGALG00000037632|ENSGALG00000004249|ENSGALG00000000817|ENSGALG00000042621|ENSGALG00000010665|ENSGALG00000000129|ENSGALG00000000513|ENSGALG00000011327|ENSGALG00000008253|ENSGALG00000028483|ENSGALG00000004189	http://amigo.geneontology.org/amigo/term/GO:0003700
Rab GTPase binding	Gene Ontology	GO:0017137	6	76	0.0337275	0.429649	ENSGALG00000039380|ENSGALG00000009859|ENSGALG00000000848|ENSGALG00000039130|ENSGALG00000031987|ENSGALG00000000540	http://amigo.geneontology.org/amigo/term/GO:0017137
ATPase activity	Gene Ontology	GO:0016887	8	119	0.0340534	0.430586	ENSGALG00000009955|ENSGALG00000006646|ENSGALG00000010057|ENSGALG00000008912|ENSGALG00000010664|ENSGALG00000038152|ENSGALG00000009958|ENSGALG00000016164	http://amigo.geneontology.org/amigo/term/GO:0016887
basolateral plasma membrane	Gene Ontology	GO:0016323	6	77	0.0354914	0.442391	ENSGALG00000006646|ENSGALG00000030032|ENSGALG00000008222|ENSGALG00000015132|ENSGALG00000012044|ENSGALG00000010769	http://amigo.geneontology.org/amigo/term/GO:0016323
ADP binding	Gene Ontology	GO:0043531	3	22	0.0360607	0.442391	ENSGALG00000006520|ENSGALG00000035461|ENSGALG00000016164	http://amigo.geneontology.org/amigo/term/GO:0043531
response to ionizing radiation	Gene Ontology	GO:0010212	3	22	0.0360607	0.442391	ENSGALG00000002781|ENSGALG00000010356|ENSGALG00000010039	http://amigo.geneontology.org/amigo/term/GO:0010212
sprouting angiogenesis	Gene Ontology	GO:0002040	3	22	0.0360607	0.442391	ENSGALG00000024449|ENSGALG00000010290|ENSGALG00000009626	http://amigo.geneontology.org/amigo/term/GO:0002040
Schaffer collateral - CA1 synapse	Gene Ontology	GO:0098685	4	39	0.0370532	0.442391	ENSGALG00000035580|ENSGALG00000017238|ENSGALG00000031122|ENSGALG00000033561	http://amigo.geneontology.org/amigo/term/GO:0098685
calmodulin binding	Gene Ontology	GO:0005516	6	78	0.0373136	0.442391	ENSGALG00000041635|ENSGALG00000037626|ENSGALG00000040464|ENSGALG00000006520|ENSGALG00000031987|ENSGALG00000010440	http://amigo.geneontology.org/amigo/term/GO:0005516
axoneme	Gene Ontology	GO:0005930	4	40	0.0398464	0.442391	ENSGALG00000010299|ENSGALG00000009954|ENSGALG00000000540|ENSGALG00000010607	http://amigo.geneontology.org/amigo/term/GO:0005930
mechanosensitive ion channel activity	Gene Ontology	GO:0008381	2	9	0.0398941	0.442391	ENSGALG00000006889|ENSGALG00000006911	http://amigo.geneontology.org/amigo/term/GO:0008381
inorganic anion exchanger activity	Gene Ontology	GO:0005452	2	9	0.0398941	0.442391	ENSGALG00000044387|ENSGALG00000030032	http://amigo.geneontology.org/amigo/term/GO:0005452
isopeptidase activity	Gene Ontology	GO:0070122	2	9	0.0398941	0.442391	ENSGALG00000011128|ENSGALG00000000707	http://amigo.geneontology.org/amigo/term/GO:0070122
melanosome membrane	Gene Ontology	GO:0033162	2	9	0.0398941	0.442391	ENSGALG00000017237|ENSGALG00000028018	http://amigo.geneontology.org/amigo/term/GO:0033162
secondary active sulfate transmembrane transporter activity	Gene Ontology	GO:0008271	2	9	0.0398941	0.442391	ENSGALG00000040498|ENSGALG00000008222	http://amigo.geneontology.org/amigo/term/GO:0008271
limb bud formation	Gene Ontology	GO:0060174	2	9	0.0398941	0.442391	ENSGALG00000008253|ENSGALG00000040444	http://amigo.geneontology.org/amigo/term/GO:0060174
regulation of cardiac muscle contraction by regulation of the release of sequestered calcium ion	Gene Ontology	GO:0010881	2	9	0.0398941	0.442391	ENSGALG00000012044|ENSGALG00000016281	http://amigo.geneontology.org/amigo/term/GO:0010881
positive regulation of collateral sprouting	Gene Ontology	GO:0048672	2	9	0.0398941	0.442391	ENSGALG00000002804|ENSGALG00000000811	http://amigo.geneontology.org/amigo/term/GO:0048672
positive regulation of protein tyrosine kinase activity	Gene Ontology	GO:0061098	3	23	0.0399006	0.442391	ENSGALG00000017235|ENSGALG00000017238|ENSGALG00000008193	http://amigo.geneontology.org/amigo/term/GO:0061098
negative regulation of protein catabolic process	Gene Ontology	GO:0042177	3	23	0.0399006	0.442391	ENSGALG00000007278|ENSGALG00000027415|ENSGALG00000005872	http://amigo.geneontology.org/amigo/term/GO:0042177
response to bacterium	Gene Ontology	GO:0009617	5	59	0.039911	0.442391	ENSGALG00000041625|ENSGALG00000005855|ENSGALG00000012292|ENSGALG00000008945|ENSGALG00000033561	http://amigo.geneontology.org/amigo/term/GO:0009617
negative regulation of cell migration	Gene Ontology	GO:0030336	5	59	0.039911	0.442391	ENSGALG00000037632|ENSGALG00000000608|ENSGALG00000015132|ENSGALG00000006175|ENSGALG00000008253	http://amigo.geneontology.org/amigo/term/GO:0030336
MAPK cascade	Gene Ontology	GO:0000165	4	41	0.0427563	0.458048	ENSGALG00000037546|ENSGALG00000007874|ENSGALG00000027791|ENSGALG00000020003	http://amigo.geneontology.org/amigo/term/GO:0000165
epidermal growth factor receptor binding	Gene Ontology	GO:0005154	3	24	0.0439386	0.458048	ENSGALG00000010016|ENSGALG00000006805|ENSGALG00000000949	http://amigo.geneontology.org/amigo/term/GO:0005154
protein K63-linked ubiquitination	Gene Ontology	GO:0070534	3	24	0.0439386	0.458048	ENSGALG00000033593|ENSGALG00000000699|ENSGALG00000009946	http://amigo.geneontology.org/amigo/term/GO:0070534
positive regulation of transcription, DNA-templated	Gene Ontology	GO:0045893	11	197	0.0440751	0.458048	ENSGALG00000000608|ENSGALG00000000713|ENSGALG00000027791|ENSGALG00000005872|ENSGALG00000038902|ENSGALG00000000630|ENSGALG00000008249|ENSGALG00000003986|ENSGALG00000000907|ENSGALG00000008253|ENSGALG00000009911	http://amigo.geneontology.org/amigo/term/GO:0045893
positive regulation of angiogenesis	Gene Ontology	GO:0045766	5	61	0.0446416	0.458048	ENSGALG00000024449|ENSGALG00000034081|ENSGALG00000002781|ENSGALG00000010290|ENSGALG00000009626	http://amigo.geneontology.org/amigo/term/GO:0045766
modulation of chemical synaptic transmission	Gene Ontology	GO:0050804	4	42	0.0457829	0.458048	ENSGALG00000010131|ENSGALG00000007052|ENSGALG00000031122|ENSGALG00000033561	http://amigo.geneontology.org/amigo/term/GO:0050804
autophagosome	Gene Ontology	GO:0005776	4	42	0.0457829	0.458048	ENSGALG00000038721|ENSGALG00000003208|ENSGALG00000002765|ENSGALG00000002973	http://amigo.geneontology.org/amigo/term/GO:0005776
glutamatergic synapse	Gene Ontology	GO:0098978	10	174	0.0458143	0.458048	ENSGALG00000031122|ENSGALG00000016288|ENSGALG00000007278|ENSGALG00000027415|ENSGALG00000008926|ENSGALG00000035580|ENSGALG00000031987|ENSGALG00000033561|ENSGALG00000016941|ENSGALG00000005419	http://amigo.geneontology.org/amigo/term/GO:0098978
male meiosis I	Gene Ontology	GO:0007141	2	10	0.0469587	0.458048	ENSGALG00000031768|ENSGALG00000009906	http://amigo.geneontology.org/amigo/term/GO:0007141
lysophospholipase activity	Gene Ontology	GO:0004622	2	10	0.0469587	0.458048	ENSGALG00000004002|ENSGALG00000008736	http://amigo.geneontology.org/amigo/term/GO:0004622
positive regulation of vascular endothelial cell proliferation	Gene Ontology	GO:1905564	2	10	0.0469587	0.458048	ENSGALG00000006418|ENSGALG00000035282	http://amigo.geneontology.org/amigo/term/GO:1905564
hindbrain development	Gene Ontology	GO:0030902	2	10	0.0469587	0.458048	ENSGALG00000036378|ENSGALG00000007668	http://amigo.geneontology.org/amigo/term/GO:0030902
neuron projection terminus	Gene Ontology	GO:0044306	2	10	0.0469587	0.458048	ENSGALG00000032958|ENSGALG00000016281	http://amigo.geneontology.org/amigo/term/GO:0044306
glutamine metabolic process	Gene Ontology	GO:0006541	2	10	0.0469587	0.458048	ENSGALG00000010284|ENSGALG00000013728	http://amigo.geneontology.org/amigo/term/GO:0006541
palmitoyl-(protein) hydrolase activity	Gene Ontology	GO:0008474	2	10	0.0469587	0.458048	ENSGALG00000003936|ENSGALG00000004002	http://amigo.geneontology.org/amigo/term/GO:0008474
actin filament network formation	Gene Ontology	GO:0051639	2	10	0.0469587	0.458048	ENSGALG00000000521|ENSGALG00000016281	http://amigo.geneontology.org/amigo/term/GO:0051639
cellular response to hormone stimulus	Gene Ontology	GO:0032870	2	10	0.0469587	0.458048	ENSGALG00000024449|ENSGALG00000041121	http://amigo.geneontology.org/amigo/term/GO:0032870
branching morphogenesis of an epithelial tube	Gene Ontology	GO:0048754	2	10	0.0469587	0.458048	ENSGALG00000007668|ENSGALG00000041121	http://amigo.geneontology.org/amigo/term/GO:0048754
regulation of release of sequestered calcium ion into cytosol	Gene Ontology	GO:0051279	2	10	0.0469587	0.458048	ENSGALG00000012292|ENSGALG00000010000	http://amigo.geneontology.org/amigo/term/GO:0051279
negative regulation of protein localization to plasma membrane	Gene Ontology	GO:1903077	2	10	0.0469587	0.458048	ENSGALG00000035774|ENSGALG00000010010	http://amigo.geneontology.org/amigo/term/GO:1903077
intracellular transport	Gene Ontology	GO:0046907	2	10	0.0469587	0.458048	ENSGALG00000027633|ENSGALG00000000521	http://amigo.geneontology.org/amigo/term/GO:0046907
microtubule binding	Gene Ontology	GO:0008017	8	128	0.0478356	0.459383	ENSGALG00000038721|ENSGALG00000031635|ENSGALG00000010057|ENSGALG00000010664|ENSGALG00000032590|ENSGALG00000015528|ENSGALG00000000540|ENSGALG00000009915	http://amigo.geneontology.org/amigo/term/GO:0008017
kinesin complex	Gene Ontology	GO:0005871	3	25	0.048172	0.459383	ENSGALG00000032590|ENSGALG00000010664|ENSGALG00000010057	http://amigo.geneontology.org/amigo/term/GO:0005871
synapse assembly	Gene Ontology	GO:0007416	3	25	0.048172	0.459383	ENSGALG00000016138|ENSGALG00000000608|ENSGALG00000015132	http://amigo.geneontology.org/amigo/term/GO:0007416
microtubule-based movement	Gene Ontology	GO:0007018	4	44	0.0521851	0.469335	ENSGALG00000010664|ENSGALG00000034509|ENSGALG00000010116|ENSGALG00000010057	http://amigo.geneontology.org/amigo/term/GO:0007018
positive regulation of epithelial to mesenchymal transition	Gene Ontology	GO:0010718	3	26	0.0525975	0.469335	ENSGALG00000010412|ENSGALG00000027213|ENSGALG00000007668	http://amigo.geneontology.org/amigo/term/GO:0010718
chromosome, telomeric region	Gene Ontology	GO:0000781	3	26	0.0525975	0.469335	ENSGALG00000000657|ENSGALG00000000903|ENSGALG00000031768	http://amigo.geneontology.org/amigo/term/GO:0000781
NADPH binding	Gene Ontology	GO:0070402	2	11	0.0544395	0.469335	ENSGALG00000009714|ENSGALG00000010269	http://amigo.geneontology.org/amigo/term/GO:0070402
dendrite self-avoidance	Gene Ontology	GO:0070593	2	11	0.0544395	0.469335	ENSGALG00000016138|ENSGALG00000008945	http://amigo.geneontology.org/amigo/term/GO:0070593
ARF guanyl-nucleotide exchange factor activity	Gene Ontology	GO:0005086	2	11	0.0544395	0.469335	ENSGALG00000004663|ENSGALG00000007149	http://amigo.geneontology.org/amigo/term/GO:0005086
L-ascorbic acid binding	Gene Ontology	GO:0031418	2	11	0.0544395	0.469335	ENSGALG00000006783|ENSGALG00000010001	http://amigo.geneontology.org/amigo/term/GO:0031418
clathrin adaptor activity	Gene Ontology	GO:0035615	2	11	0.0544395	0.469335	ENSGALG00000000848|ENSGALG00000010579	http://amigo.geneontology.org/amigo/term/GO:0035615
bicarbonate transmembrane transporter activity	Gene Ontology	GO:0015106	2	11	0.0544395	0.469335	ENSGALG00000040498|ENSGALG00000008222	http://amigo.geneontology.org/amigo/term/GO:0015106
positive regulation of brown fat cell differentiation	Gene Ontology	GO:0090336	2	11	0.0544395	0.469335	ENSGALG00000007668|ENSGALG00000038902	http://amigo.geneontology.org/amigo/term/GO:0090336
negative regulation of endothelial cell migration	Gene Ontology	GO:0010596	2	11	0.0544395	0.469335	ENSGALG00000011274|ENSGALG00000041121	http://amigo.geneontology.org/amigo/term/GO:0010596
atrial septum morphogenesis	Gene Ontology	GO:0060413	2	11	0.0544395	0.469335	ENSGALG00000008253|ENSGALG00000032097	http://amigo.geneontology.org/amigo/term/GO:0060413
positive regulation of p38MAPK cascade	Gene Ontology	GO:1900745	2	11	0.0544395	0.469335	ENSGALG00000000907|ENSGALG00000020003	http://amigo.geneontology.org/amigo/term/GO:1900745
establishment of planar polarity	Gene Ontology	GO:0001736	2	11	0.0544395	0.469335	ENSGALG00000010663|ENSGALG00000004249	http://amigo.geneontology.org/amigo/term/GO:0001736
ubiquinone biosynthetic process	Gene Ontology	GO:0006744	2	11	0.0544395	0.469335	ENSGALG00000035816|ENSGALG00000006861	http://amigo.geneontology.org/amigo/term/GO:0006744
regulation of ARF protein signal transduction	Gene Ontology	GO:0032012	2	11	0.0544395	0.469335	ENSGALG00000004663|ENSGALG00000007149	http://amigo.geneontology.org/amigo/term/GO:0032012
striated muscle cell differentiation	Gene Ontology	GO:0051146	2	11	0.0544395	0.469335	ENSGALG00000035282|ENSGALG00000015132	http://amigo.geneontology.org/amigo/term/GO:0051146
regulation of centrosome duplication	Gene Ontology	GO:0010824	2	11	0.0544395	0.469335	ENSGALG00000006161|ENSGALG00000035461	http://amigo.geneontology.org/amigo/term/GO:0010824
protein autoubiquitination	Gene Ontology	GO:0051865	4	45	0.0555599	0.476587	ENSGALG00000010411|ENSGALG00000002781|ENSGALG00000000699|ENSGALG00000009692	http://amigo.geneontology.org/amigo/term/GO:0051865
epidermal growth factor receptor signaling pathway	Gene Ontology	GO:0007173	3	27	0.0572117	0.485646	ENSGALG00000010016|ENSGALG00000000949|ENSGALG00000006418	http://amigo.geneontology.org/amigo/term/GO:0007173
embryonic limb morphogenesis	Gene Ontology	GO:0030326	3	27	0.0572117	0.485646	ENSGALG00000008253|ENSGALG00000027213|ENSGALG00000007668	http://amigo.geneontology.org/amigo/term/GO:0030326
intracellular protein transport	Gene Ontology	GO:0006886	10	184	0.0612427	0.485646	ENSGALG00000039380|ENSGALG00000024449|ENSGALG00000009859|ENSGALG00000015554|ENSGALG00000028018|ENSGALG00000000848|ENSGALG00000000654|ENSGALG00000039130|ENSGALG00000015012|ENSGALG00000037014	http://amigo.geneontology.org/amigo/term/GO:0006886
apoptotic process	Gene Ontology	GO:0006915	6	89	0.0613162	0.485646	ENSGALG00000006175|ENSGALG00000009692|ENSGALG00000017239|ENSGALG00000010001|ENSGALG00000006805|ENSGALG00000010039	http://amigo.geneontology.org/amigo/term/GO:0006915
structural constituent of muscle	Gene Ontology	GO:0008307	2	12	0.0623061	0.485646	ENSGALG00000006520|ENSGALG00000008945	http://amigo.geneontology.org/amigo/term/GO:0008307
heterophilic cell-cell adhesion via plasma membrane cell adhesion molecules	Gene Ontology	GO:0007157	2	12	0.0623061	0.485646	ENSGALG00000015132|ENSGALG00000005102	http://amigo.geneontology.org/amigo/term/GO:0007157
ankyrin binding	Gene Ontology	GO:0030506	2	12	0.0623061	0.485646	ENSGALG00000000608|ENSGALG00000007111	http://amigo.geneontology.org/amigo/term/GO:0030506
protein phosphatase 2A binding	Gene Ontology	GO:0051721	2	12	0.0623061	0.485646	ENSGALG00000017370|ENSGALG00000040464	http://amigo.geneontology.org/amigo/term/GO:0051721
sensory perception of smell	Gene Ontology	GO:0007608	2	12	0.0623061	0.485646	ENSGALG00000010663|ENSGALG00000039935	http://amigo.geneontology.org/amigo/term/GO:0007608
pattern specification process	Gene Ontology	GO:0007389	2	12	0.0623061	0.485646	ENSGALG00000008253|ENSGALG00000004249	http://amigo.geneontology.org/amigo/term/GO:0007389
associative learning	Gene Ontology	GO:0008306	2	12	0.0623061	0.485646	ENSGALG00000003936|ENSGALG00000008193	http://amigo.geneontology.org/amigo/term/GO:0008306
regulation of ventricular cardiac muscle cell membrane repolarization	Gene Ontology	GO:0060307	2	12	0.0623061	0.485646	ENSGALG00000012044|ENSGALG00000008486	http://amigo.geneontology.org/amigo/term/GO:0060307
positive regulation of mitochondrial translation	Gene Ontology	GO:0070131	2	12	0.0623061	0.485646	ENSGALG00000010360|ENSGALG00000008529	http://amigo.geneontology.org/amigo/term/GO:0070131
GTP-dependent protein binding	Gene Ontology	GO:0030742	2	12	0.0623061	0.485646	ENSGALG00000000848|ENSGALG00000028018	http://amigo.geneontology.org/amigo/term/GO:0030742
14-3-3 protein binding	Gene Ontology	GO:0071889	2	12	0.0623061	0.485646	ENSGALG00000039130|ENSGALG00000010000	http://amigo.geneontology.org/amigo/term/GO:0071889
cardiac muscle cell differentiation	Gene Ontology	GO:0055007	2	12	0.0623061	0.485646	ENSGALG00000017235|ENSGALG00000008253	http://amigo.geneontology.org/amigo/term/GO:0055007
voltage-gated calcium channel complex	Gene Ontology	GO:0005891	2	12	0.0623061	0.485646	ENSGALG00000005400|ENSGALG00000008486	http://amigo.geneontology.org/amigo/term/GO:0005891
positive regulation of wound healing	Gene Ontology	GO:0090303	2	12	0.0623061	0.485646	ENSGALG00000000949|ENSGALG00000010000	http://amigo.geneontology.org/amigo/term/GO:0090303
positive regulation of I-kappaB kinase/NF-kappaB signaling	Gene Ontology	GO:0043123	5	68	0.063736	0.493288	ENSGALG00000016284|ENSGALG00000006428|ENSGALG00000000903|ENSGALG00000010000|ENSGALG00000007625	http://amigo.geneontology.org/amigo/term/GO:0043123
intracellular anatomical structure	Gene Ontology	GO:0005622	3	29	0.0669904	0.505856	ENSGALG00000027482|ENSGALG00000000787|ENSGALG00000015248	http://amigo.geneontology.org/amigo/term/GO:0005622
melanosome	Gene Ontology	GO:0042470	3	29	0.0669904	0.505856	ENSGALG00000017237|ENSGALG00000031987|ENSGALG00000028018	http://amigo.geneontology.org/amigo/term/GO:0042470
regulation of cell migration	Gene Ontology	GO:0030334	4	49	0.0701997	0.505856	ENSGALG00000012219|ENSGALG00000027791|ENSGALG00000017287|ENSGALG00000008945	http://amigo.geneontology.org/amigo/term/GO:0030334
sulfate transmembrane transporter activity	Gene Ontology	GO:0015116	2	13	0.0705294	0.505856	ENSGALG00000040498|ENSGALG00000008222	http://amigo.geneontology.org/amigo/term/GO:0015116
cell-cell adhesion mediator activity	Gene Ontology	GO:0098632	2	13	0.0705294	0.505856	ENSGALG00000031122|ENSGALG00000008945	http://amigo.geneontology.org/amigo/term/GO:0098632
chaperone-mediated protein complex assembly	Gene Ontology	GO:0051131	2	13	0.0705294	0.505856	ENSGALG00000004203|ENSGALG00000038129	http://amigo.geneontology.org/amigo/term/GO:0051131
myosin binding	Gene Ontology	GO:0017022	2	13	0.0705294	0.505856	ENSGALG00000010023|ENSGALG00000031893	http://amigo.geneontology.org/amigo/term/GO:0017022
positive regulation of cell-matrix adhesion	Gene Ontology	GO:0001954	2	13	0.0705294	0.505856	ENSGALG00000026891|ENSGALG00000016281	http://amigo.geneontology.org/amigo/term/GO:0001954
spectrin binding	Gene Ontology	GO:0030507	2	13	0.0705294	0.505856	ENSGALG00000012044|ENSGALG00000008222	http://amigo.geneontology.org/amigo/term/GO:0030507
determination of adult lifespan	Gene Ontology	GO:0008340	2	13	0.0705294	0.505856	ENSGALG00000010356|ENSGALG00000006861	http://amigo.geneontology.org/amigo/term/GO:0008340
MAP kinase activity	Gene Ontology	GO:0004707	2	13	0.0705294	0.505856	ENSGALG00000037546|ENSGALG00000030966	http://amigo.geneontology.org/amigo/term/GO:0004707
synaptic vesicle priming	Gene Ontology	GO:0016082	2	13	0.0705294	0.505856	ENSGALG00000008926|ENSGALG00000005419	http://amigo.geneontology.org/amigo/term/GO:0016082
regulation of postsynapse organization	Gene Ontology	GO:0099175	2	13	0.0705294	0.505856	ENSGALG00000016288|ENSGALG00000033561	http://amigo.geneontology.org/amigo/term/GO:0099175
ciliary transition zone	Gene Ontology	GO:0035869	2	13	0.0705294	0.505856	ENSGALG00000003219|ENSGALG00000009954	http://amigo.geneontology.org/amigo/term/GO:0035869
chloride transmembrane transporter activity	Gene Ontology	GO:0015108	2	13	0.0705294	0.505856	ENSGALG00000040498|ENSGALG00000008222	http://amigo.geneontology.org/amigo/term/GO:0015108
glutamate receptor activity	Gene Ontology	GO:0008066	2	13	0.0705294	0.505856	ENSGALG00000039403|ENSGALG00000017238	http://amigo.geneontology.org/amigo/term/GO:0008066
cortical actin cytoskeleton	Gene Ontology	GO:0030864	3	30	0.0721465	0.511013	ENSGALG00000000608|ENSGALG00000015132|ENSGALG00000036294	http://amigo.geneontology.org/amigo/term/GO:0030864
intermembrane lipid transfer	Gene Ontology	GO:0120009	3	30	0.0721465	0.511013	ENSGALG00000009955|ENSGALG00000009958|ENSGALG00000016164	http://amigo.geneontology.org/amigo/term/GO:0120009
receptor-mediated endocytosis	Gene Ontology	GO:0006898	3	30	0.0721465	0.511013	ENSGALG00000003936|ENSGALG00000000848|ENSGALG00000036294	http://amigo.geneontology.org/amigo/term/GO:0006898
cholesterol homeostasis	Gene Ontology	GO:0042632	4	50	0.0741399	0.522962	ENSGALG00000009955|ENSGALG00000030034|ENSGALG00000009958|ENSGALG00000016164	http://amigo.geneontology.org/amigo/term/GO:0042632
negative regulation of cysteine-type endopeptidase activity involved in apoptotic process	Gene Ontology	GO:0043154	3	31	0.0774745	0.526862	ENSGALG00000006175|ENSGALG00000009626|ENSGALG00000009692	http://amigo.geneontology.org/amigo/term/GO:0043154
transferase activity, transferring acyl groups	Gene Ontology	GO:0016746	2	14	0.0790817	0.526862	ENSGALG00000011571|ENSGALG00000009881	http://amigo.geneontology.org/amigo/term/GO:0016746
cartilage condensation	Gene Ontology	GO:0001502	2	14	0.0790817	0.526862	ENSGALG00000017287|ENSGALG00000015132	http://amigo.geneontology.org/amigo/term/GO:0001502
autophagosome membrane	Gene Ontology	GO:0000421	2	14	0.0790817	0.526862	ENSGALG00000038721|ENSGALG00000003208	http://amigo.geneontology.org/amigo/term/GO:0000421
sulfate transmembrane transport	Gene Ontology	GO:1902358	2	14	0.0790817	0.526862	ENSGALG00000040498|ENSGALG00000008222	http://amigo.geneontology.org/amigo/term/GO:1902358
calmodulin-dependent protein kinase activity	Gene Ontology	GO:0004683	2	14	0.0790817	0.526862	ENSGALG00000010440|ENSGALG00000041635	http://amigo.geneontology.org/amigo/term/GO:0004683
dynein intermediate chain binding	Gene Ontology	GO:0045505	2	14	0.0790817	0.526862	ENSGALG00000034509|ENSGALG00000010116	http://amigo.geneontology.org/amigo/term/GO:0045505
sarcoplasmic reticulum	Gene Ontology	GO:0016529	2	14	0.0790817	0.526862	ENSGALG00000008486|ENSGALG00000009995	http://amigo.geneontology.org/amigo/term/GO:0016529
rRNA binding	Gene Ontology	GO:0019843	2	14	0.0790817	0.526862	ENSGALG00000008806|ENSGALG00000008529	http://amigo.geneontology.org/amigo/term/GO:0019843
synaptic membrane adhesion	Gene Ontology	GO:0099560	2	14	0.0790817	0.526862	ENSGALG00000016941|ENSGALG00000031122	http://amigo.geneontology.org/amigo/term/GO:0099560
oogenesis	Gene Ontology	GO:0048477	2	14	0.0790817	0.526862	ENSGALG00000039815|ENSGALG00000031768	http://amigo.geneontology.org/amigo/term/GO:0048477
regulation of reactive oxygen species metabolic process	Gene Ontology	GO:2000377	2	14	0.0790817	0.526862	ENSGALG00000007868|ENSGALG00000006861	http://amigo.geneontology.org/amigo/term/GO:2000377
neuronal cell body	Gene Ontology	GO:0043025	7	120	0.0812852	0.526862	ENSGALG00000003936|ENSGALG00000006997|ENSGALG00000016138|ENSGALG00000030032|ENSGALG00000039935|ENSGALG00000031987|ENSGALG00000012219	http://amigo.geneontology.org/amigo/term/GO:0043025
kinetochore	Gene Ontology	GO:0000776	4	52	0.082348	0.526862	ENSGALG00000016387|ENSGALG00000039208|ENSGALG00000000513|ENSGALG00000032590	http://amigo.geneontology.org/amigo/term/GO:0000776
actin filament	Gene Ontology	GO:0005884	4	53	0.0866129	0.526862	ENSGALG00000008253|ENSGALG00000010010|ENSGALG00000031987|ENSGALG00000016281	http://amigo.geneontology.org/amigo/term/GO:0005884
glycosaminoglycan binding	Gene Ontology	GO:0005539	2	15	0.0879366	0.526862	ENSGALG00000010583|ENSGALG00000011274	http://amigo.geneontology.org/amigo/term/GO:0005539
positive regulation of filopodium assembly	Gene Ontology	GO:0051491	2	15	0.0879366	0.526862	ENSGALG00000010010|ENSGALG00000031893	http://amigo.geneontology.org/amigo/term/GO:0051491
ERK1 and ERK2 cascade	Gene Ontology	GO:0070371	2	15	0.0879366	0.526862	ENSGALG00000000907|ENSGALG00000033129	http://amigo.geneontology.org/amigo/term/GO:0070371
regulation of axonogenesis	Gene Ontology	GO:0050770	2	15	0.0879366	0.526862	ENSGALG00000006681|ENSGALG00000015132	http://amigo.geneontology.org/amigo/term/GO:0050770
activation of protein kinase B activity	Gene Ontology	GO:0032148	2	15	0.0879366	0.526862	ENSGALG00000007874|ENSGALG00000006418	http://amigo.geneontology.org/amigo/term/GO:0032148
disordered domain specific binding	Gene Ontology	GO:0097718	2	15	0.0879366	0.526862	ENSGALG00000010023|ENSGALG00000031987	http://amigo.geneontology.org/amigo/term/GO:0097718
condensed nuclear chromosome	Gene Ontology	GO:0000794	2	15	0.0879366	0.526862	ENSGALG00000009967|ENSGALG00000006161	http://amigo.geneontology.org/amigo/term/GO:0000794
long-term memory	Gene Ontology	GO:0007616	2	15	0.0879366	0.526862	ENSGALG00000008193|ENSGALG00000010131	http://amigo.geneontology.org/amigo/term/GO:0007616
neuroblast proliferation	Gene Ontology	GO:0007405	2	15	0.0879366	0.526862	ENSGALG00000032590|ENSGALG00000007119	http://amigo.geneontology.org/amigo/term/GO:0007405
positive regulation of DNA repair	Gene Ontology	GO:0045739	2	15	0.0879366	0.526862	ENSGALG00000002781|ENSGALG00000010039	http://amigo.geneontology.org/amigo/term/GO:0045739
triglyceride metabolic process	Gene Ontology	GO:0006641	2	15	0.0879366	0.526862	ENSGALG00000010581|ENSGALG00000030034	http://amigo.geneontology.org/amigo/term/GO:0006641
negative regulation of transforming growth factor beta receptor signaling pathway	Gene Ontology	GO:0030512	3	33	0.0886271	0.526862	ENSGALG00000037632|ENSGALG00000037780|ENSGALG00000006418	http://amigo.geneontology.org/amigo/term/GO:0030512
peroxisome	Gene Ontology	GO:0005777	4	54	0.090983	0.526862	ENSGALG00000007132|ENSGALG00000039815|ENSGALG00000031987|ENSGALG00000004057	http://amigo.geneontology.org/amigo/term/GO:0005777
visual perception	Gene Ontology	GO:0007601	5	77	0.0940309	0.526862	ENSGALG00000003936|ENSGALG00000009909|ENSGALG00000011271|ENSGALG00000030032|ENSGALG00000031987	http://amigo.geneontology.org/amigo/term/GO:0007601
cellular response to hypoxia	Gene Ontology	GO:0071456	3	34	0.0944418	0.526862	ENSGALG00000010001|ENSGALG00000010000|ENSGALG00000007878	http://amigo.geneontology.org/amigo/term/GO:0071456
locomotory behavior	Gene Ontology	GO:0007626	4	55	0.0954566	0.526862	ENSGALG00000037632|ENSGALG00000016138|ENSGALG00000017238|ENSGALG00000008193	http://amigo.geneontology.org/amigo/term/GO:0007626
Notch signaling pathway	Gene Ontology	GO:0007219	4	55	0.0954566	0.526862	ENSGALG00000040969|ENSGALG00000011696|ENSGALG00000012917|ENSGALG00000013427	http://amigo.geneontology.org/amigo/term/GO:0007219
translation	Gene Ontology	GO:0006412	6	101	0.0959289	0.526862	ENSGALG00000009990|ENSGALG00000002837|ENSGALG00000008806|ENSGALG00000010296|ENSGALG00000039500|ENSGALG00000037258	http://amigo.geneontology.org/amigo/term/GO:0006412
protein phosphatase regulator activity	Gene Ontology	GO:0019888	2	16	0.097069	0.526862	ENSGALG00000017370|ENSGALG00000010950	http://amigo.geneontology.org/amigo/term/GO:0019888
helicase activity	Gene Ontology	GO:0004386	2	16	0.097069	0.526862	ENSGALG00000010356|ENSGALG00000000787	http://amigo.geneontology.org/amigo/term/GO:0004386
metallopeptidase activity	Gene Ontology	GO:0008237	2	16	0.097069	0.526862	ENSGALG00000011128|ENSGALG00000000707	http://amigo.geneontology.org/amigo/term/GO:0008237
phagophore assembly site	Gene Ontology	GO:0000407	2	16	0.097069	0.526862	ENSGALG00000002765|ENSGALG00000002973	http://amigo.geneontology.org/amigo/term/GO:0000407
telomeric DNA binding	Gene Ontology	GO:0042162	2	16	0.097069	0.526862	ENSGALG00000000657|ENSGALG00000000903	http://amigo.geneontology.org/amigo/term/GO:0042162
pigmentation	Gene Ontology	GO:0043473	2	16	0.097069	0.526862	ENSGALG00000040089|ENSGALG00000017237	http://amigo.geneontology.org/amigo/term/GO:0043473
T cell differentiation in thymus	Gene Ontology	GO:0033077	2	16	0.097069	0.526862	ENSGALG00000007625|ENSGALG00000033129	http://amigo.geneontology.org/amigo/term/GO:0033077
ionotropic glutamate receptor signaling pathway	Gene Ontology	GO:0035235	2	16	0.097069	0.526862	ENSGALG00000007278|ENSGALG00000027415	http://amigo.geneontology.org/amigo/term/GO:0035235
ligand-gated ion channel activity	Gene Ontology	GO:0015276	2	16	0.097069	0.526862	ENSGALG00000007278|ENSGALG00000027415	http://amigo.geneontology.org/amigo/term/GO:0015276
ribosomal large subunit assembly	Gene Ontology	GO:0000027	2	16	0.097069	0.526862	ENSGALG00000008806|ENSGALG00000030378	http://amigo.geneontology.org/amigo/term/GO:0000027
presynaptic active zone	Gene Ontology	GO:0048786	2	16	0.097069	0.526862	ENSGALG00000010958|ENSGALG00000035774	http://amigo.geneontology.org/amigo/term/GO:0048786
negative regulation of viral genome replication	Gene Ontology	GO:0045071	2	16	0.097069	0.526862	ENSGALG00000037546|ENSGALG00000006805	http://amigo.geneontology.org/amigo/term/GO:0045071
axonogenesis	Gene Ontology	GO:0007409	3	35	0.100409	0.526862	ENSGALG00000028483|ENSGALG00000031122|ENSGALG00000006681	http://amigo.geneontology.org/amigo/term/GO:0007409
positive regulation of peptidyl-tyrosine phosphorylation	Gene Ontology	GO:0050731	3	35	0.100409	0.526862	ENSGALG00000012292|ENSGALG00000010290|ENSGALG00000035282	http://amigo.geneontology.org/amigo/term/GO:0050731
lysosome	Gene Ontology	GO:0005764	7	127	0.100881	0.526862	ENSGALG00000003936|ENSGALG00000006830|ENSGALG00000004112|ENSGALG00000017239|ENSGALG00000028018|ENSGALG00000031987|ENSGALG00000010593	http://amigo.geneontology.org/amigo/term/GO:0005764
peptidyl-serine phosphorylation	Gene Ontology	GO:0018105	6	103	0.102539	0.526862	ENSGALG00000006681|ENSGALG00000029510|ENSGALG00000030966|ENSGALG00000010000|ENSGALG00000010440|ENSGALG00000006418	http://amigo.geneontology.org/amigo/term/GO:0018105
synaptic vesicle	Gene Ontology	GO:0008021	4	57	0.104707	0.526862	ENSGALG00000003936|ENSGALG00000007278|ENSGALG00000032958|ENSGALG00000010579	http://amigo.geneontology.org/amigo/term/GO:0008021
multicellular organism growth	Gene Ontology	GO:0035264	4	57	0.104707	0.526862	ENSGALG00000010663|ENSGALG00000030032|ENSGALG00000030034|ENSGALG00000010412	http://amigo.geneontology.org/amigo/term/GO:0035264
tissue development	Gene Ontology	GO:0009888	2	17	0.106455	0.526862	ENSGALG00000031122|ENSGALG00000011406	http://amigo.geneontology.org/amigo/term/GO:0009888
integral component of postsynaptic membrane	Gene Ontology	GO:0099055	2	17	0.106455	0.526862	ENSGALG00000016941|ENSGALG00000015132	http://amigo.geneontology.org/amigo/term/GO:0099055
extracellular matrix binding	Gene Ontology	GO:0050840	2	17	0.106455	0.526862	ENSGALG00000011274|ENSGALG00000015132	http://amigo.geneontology.org/amigo/term/GO:0050840
epidermis development	Gene Ontology	GO:0008544	2	17	0.106455	0.526862	ENSGALG00000011254|ENSGALG00000004249	http://amigo.geneontology.org/amigo/term/GO:0008544
fibroblast growth factor receptor binding	Gene Ontology	GO:0005104	2	17	0.106455	0.526862	ENSGALG00000027791|ENSGALG00000017287	http://amigo.geneontology.org/amigo/term/GO:0005104
meiotic cell cycle	Gene Ontology	GO:0051321	2	17	0.106455	0.526862	ENSGALG00000040498|ENSGALG00000039815	http://amigo.geneontology.org/amigo/term/GO:0051321
inorganic anion transport	Gene Ontology	GO:0015698	2	17	0.106455	0.526862	ENSGALG00000044387|ENSGALG00000030032	http://amigo.geneontology.org/amigo/term/GO:0015698
actin cytoskeleton reorganization	Gene Ontology	GO:0031532	3	36	0.106523	0.526862	ENSGALG00000010595|ENSGALG00000006681|ENSGALG00000031893	http://amigo.geneontology.org/amigo/term/GO:0031532
transcription regulatory region sequence-specific DNA binding	Gene Ontology	GO:0000976	5	81	0.109485	0.526862	ENSGALG00000033178|ENSGALG00000000513|ENSGALG00000004189|ENSGALG00000000713|ENSGALG00000000817	http://amigo.geneontology.org/amigo/term/GO:0000976
actin filament polymerization	Gene Ontology	GO:0030041	2	18	0.116072	0.526862	ENSGALG00000007139|ENSGALG00000000521	http://amigo.geneontology.org/amigo/term/GO:0030041
positive regulation of cell division	Gene Ontology	GO:0051781	2	18	0.116072	0.526862	ENSGALG00000010290|ENSGALG00000035282	http://amigo.geneontology.org/amigo/term/GO:0051781
carbohydrate phosphorylation	Gene Ontology	GO:0046835	2	18	0.116072	0.526862	ENSGALG00000006441|ENSGALG00000010043	http://amigo.geneontology.org/amigo/term/GO:0046835
outflow tract septum morphogenesis	Gene Ontology	GO:0003148	2	18	0.116072	0.526862	ENSGALG00000032097|ENSGALG00000040444	http://amigo.geneontology.org/amigo/term/GO:0003148
phospholipid metabolic process	Gene Ontology	GO:0006644	2	18	0.116072	0.526862	ENSGALG00000037632|ENSGALG00000011571	http://amigo.geneontology.org/amigo/term/GO:0006644
Rho GTPase binding	Gene Ontology	GO:0017048	2	18	0.116072	0.526862	ENSGALG00000010055|ENSGALG00000040464	http://amigo.geneontology.org/amigo/term/GO:0017048
actin-dependent ATPase activity	Gene Ontology	GO:0030898	2	18	0.116072	0.526862	ENSGALG00000006520|ENSGALG00000031987	http://amigo.geneontology.org/amigo/term/GO:0030898
lipopolysaccharide-mediated signaling pathway	Gene Ontology	GO:0031663	2	18	0.116072	0.526862	ENSGALG00000007874|ENSGALG00000010000	http://amigo.geneontology.org/amigo/term/GO:0031663
positive regulation of cell-substrate adhesion	Gene Ontology	GO:0010811	2	18	0.116072	0.526862	ENSGALG00000010583|ENSGALG00000010000	http://amigo.geneontology.org/amigo/term/GO:0010811
kinesin binding	Gene Ontology	GO:0019894	2	18	0.116072	0.526862	ENSGALG00000015528|ENSGALG00000000848	http://amigo.geneontology.org/amigo/term/GO:0019894
lipid metabolic process	Gene Ontology	GO:0006629	3	38	0.11917	0.526862	ENSGALG00000038704|ENSGALG00000029445|ENSGALG00000004057	http://amigo.geneontology.org/amigo/term/GO:0006629
actin binding	Gene Ontology	GO:0003779	6	109	0.123747	0.526862	ENSGALG00000010055|ENSGALG00000007052|ENSGALG00000006520|ENSGALG00000000521|ENSGALG00000036294|ENSGALG00000016281	http://amigo.geneontology.org/amigo/term/GO:0003779
ion channel binding	Gene Ontology	GO:0044325	4	61	0.124365	0.526862	ENSGALG00000012044|ENSGALG00000035580|ENSGALG00000009995|ENSGALG00000010269	http://amigo.geneontology.org/amigo/term/GO:0044325
negative regulation of protein kinase activity	Gene Ontology	GO:0006469	3	39	0.125692	0.526862	ENSGALG00000010412|ENSGALG00000000528|ENSGALG00000006418	http://amigo.geneontology.org/amigo/term/GO:0006469
voltage-gated potassium channel complex	Gene Ontology	GO:0008076	3	39	0.125692	0.526862	ENSGALG00000034621|ENSGALG00000037626|ENSGALG00000010269	http://amigo.geneontology.org/amigo/term/GO:0008076
mitochondrion organization	Gene Ontology	GO:0007005	3	39	0.125692	0.526862	ENSGALG00000035800|ENSGALG00000028018|ENSGALG00000004057	http://amigo.geneontology.org/amigo/term/GO:0007005
neuronal stem cell population maintenance	Gene Ontology	GO:0097150	2	19	0.125898	0.526862	ENSGALG00000041093|ENSGALG00000015132	http://amigo.geneontology.org/amigo/term/GO:0097150
negative regulation of Notch signaling pathway	Gene Ontology	GO:0045746	2	19	0.125898	0.526862	ENSGALG00000007668|ENSGALG00000011244	http://amigo.geneontology.org/amigo/term/GO:0045746
microfilament motor activity	Gene Ontology	GO:0000146	2	19	0.125898	0.526862	ENSGALG00000006520|ENSGALG00000031987	http://amigo.geneontology.org/amigo/term/GO:0000146
regulation of cell adhesion	Gene Ontology	GO:0030155	2	19	0.125898	0.526862	ENSGALG00000011696|ENSGALG00000010026	http://amigo.geneontology.org/amigo/term/GO:0030155
cellular response to epidermal growth factor stimulus	Gene Ontology	GO:0071364	2	19	0.125898	0.526862	ENSGALG00000006418|ENSGALG00000033129	http://amigo.geneontology.org/amigo/term/GO:0071364
negative regulation of endothelial cell apoptotic process	Gene Ontology	GO:2000352	2	19	0.125898	0.526862	ENSGALG00000024449|ENSGALG00000006418	http://amigo.geneontology.org/amigo/term/GO:2000352
phospholipid translocation	Gene Ontology	GO:0045332	2	19	0.125898	0.526862	ENSGALG00000006646|ENSGALG00000008912	http://amigo.geneontology.org/amigo/term/GO:0045332
positive regulation of TOR signaling	Gene Ontology	GO:0032008	2	19	0.125898	0.526862	ENSGALG00000034081|ENSGALG00000008193	http://amigo.geneontology.org/amigo/term/GO:0032008
microtubule	Gene Ontology	GO:0005874	6	110	0.127477	0.526862	ENSGALG00000010057|ENSGALG00000009967|ENSGALG00000034509|ENSGALG00000010664|ENSGALG00000032590|ENSGALG00000000540	http://amigo.geneontology.org/amigo/term/GO:0005874
response to drug	Gene Ontology	GO:0042493	4	62	0.129509	0.526862	ENSGALG00000007278|ENSGALG00000010356|ENSGALG00000006646|ENSGALG00000009626	http://amigo.geneontology.org/amigo/term/GO:0042493
mitochondrial large ribosomal subunit	Gene Ontology	GO:0005762	3	40	0.13234	0.526862	ENSGALG00000010360|ENSGALG00000037258|ENSGALG00000010296	http://amigo.geneontology.org/amigo/term/GO:0005762
autophagosome assembly	Gene Ontology	GO:0000045	3	40	0.13234	0.526862	ENSGALG00000038721|ENSGALG00000003208|ENSGALG00000002973	http://amigo.geneontology.org/amigo/term/GO:0000045
RNA polymerase II activating transcription factor binding	Gene Ontology	GO:0001102	3	40	0.13234	0.526862	ENSGALG00000008253|ENSGALG00000036378|ENSGALG00000032097	http://amigo.geneontology.org/amigo/term/GO:0001102
manganese ion binding	Gene Ontology	GO:0030145	3	40	0.13234	0.526862	ENSGALG00000004057|ENSGALG00000035535|ENSGALG00000038902	http://amigo.geneontology.org/amigo/term/GO:0030145
excitatory postsynaptic potential	Gene Ontology	GO:0060079	3	40	0.13234	0.526862	ENSGALG00000007278|ENSGALG00000027415|ENSGALG00000035580	http://amigo.geneontology.org/amigo/term/GO:0060079
RNA binding	Gene Ontology	GO:0003723	14	328	0.134541	0.526862	ENSGALG00000007653|ENSGALG00000001099|ENSGALG00000028253|ENSGALG00000009967|ENSGALG00000041625|ENSGALG00000011426|ENSGALG00000000650|ENSGALG00000002781|ENSGALG00000010622|ENSGALG00000000908|ENSGALG00000004859|ENSGALG00000015528|ENSGALG00000030378|ENSGALG00000000787	http://amigo.geneontology.org/amigo/term/GO:0003723
carbohydrate metabolic process	Gene Ontology	GO:0005975	4	63	0.134739	0.526862	ENSGALG00000006830|ENSGALG00000000913|ENSGALG00000008548|ENSGALG00000038740	http://amigo.geneontology.org/amigo/term/GO:0005975
cellular response to organic cyclic compound	Gene Ontology	GO:0071407	2	20	0.135912	0.526862	ENSGALG00000007874|ENSGALG00000007653	http://amigo.geneontology.org/amigo/term/GO:0071407
protein K63-linked deubiquitination	Gene Ontology	GO:0070536	2	20	0.135912	0.526862	ENSGALG00000011128|ENSGALG00000008974	http://amigo.geneontology.org/amigo/term/GO:0070536
cytoplasmic dynein complex	Gene Ontology	GO:0005868	2	20	0.135912	0.526862	ENSGALG00000009954|ENSGALG00000034509	http://amigo.geneontology.org/amigo/term/GO:0005868
ciliary membrane	Gene Ontology	GO:0060170	2	20	0.135912	0.526862	ENSGALG00000015029|ENSGALG00000003219	http://amigo.geneontology.org/amigo/term/GO:0060170
phosphatase binding	Gene Ontology	GO:0019902	2	20	0.135912	0.526862	ENSGALG00000004282|ENSGALG00000000903	http://amigo.geneontology.org/amigo/term/GO:0019902
learning or memory	Gene Ontology	GO:0007611	2	20	0.135912	0.526862	ENSGALG00000010078|ENSGALG00000010269	http://amigo.geneontology.org/amigo/term/GO:0007611
phosphatidylinositol phosphorylation	Gene Ontology	GO:0046854	3	41	0.139108	0.526862	ENSGALG00000010680|ENSGALG00000010020|ENSGALG00000010016	http://amigo.geneontology.org/amigo/term/GO:0046854
endoplasmic reticulum-Golgi intermediate compartment	Gene Ontology	GO:0005793	3	41	0.139108	0.526862	ENSGALG00000016387|ENSGALG00000000811|ENSGALG00000000654	http://amigo.geneontology.org/amigo/term/GO:0005793
protein transport	Gene Ontology	GO:0015031	5	88	0.139256	0.526862	ENSGALG00000040793|ENSGALG00000003936|ENSGALG00000006161|ENSGALG00000024449|ENSGALG00000000811	http://amigo.geneontology.org/amigo/term/GO:0015031
activation of GTPase activity	Gene Ontology	GO:0090630	4	64	0.140055	0.526862	ENSGALG00000039380|ENSGALG00000010595|ENSGALG00000009859|ENSGALG00000039130	http://amigo.geneontology.org/amigo/term/GO:0090630
neuron migration	Gene Ontology	GO:0001764	4	64	0.140055	0.526862	ENSGALG00000037632|ENSGALG00000032590|ENSGALG00000008193|ENSGALG00000032097	http://amigo.geneontology.org/amigo/term/GO:0001764
protein-containing complex binding	Gene Ontology	GO:0044877	5	89	0.143775	0.526862	ENSGALG00000000811|ENSGALG00000004203|ENSGALG00000017282|ENSGALG00000040464|ENSGALG00000009925	http://amigo.geneontology.org/amigo/term/GO:0044877
transmembrane transport	Gene Ontology	GO:0055085	8	167	0.145333	0.526862	ENSGALG00000009955|ENSGALG00000006646|ENSGALG00000008912|ENSGALG00000003879|ENSGALG00000009958|ENSGALG00000019662|ENSGALG00000038152|ENSGALG00000016164	http://amigo.geneontology.org/amigo/term/GO:0055085
cytosolic large ribosomal subunit	Gene Ontology	GO:0022625	3	42	0.14599	0.526862	ENSGALG00000008806|ENSGALG00000030378|ENSGALG00000002837	http://amigo.geneontology.org/amigo/term/GO:0022625
negative regulation of phosphoprotein phosphatase activity	Gene Ontology	GO:0032515	2	21	0.146096	0.526862	ENSGALG00000017370|ENSGALG00000010950	http://amigo.geneontology.org/amigo/term/GO:0032515
establishment of cell polarity	Gene Ontology	GO:0030010	2	21	0.146096	0.526862	ENSGALG00000010664|ENSGALG00000006681	http://amigo.geneontology.org/amigo/term/GO:0030010
glucose metabolic process	Gene Ontology	GO:0006006	2	21	0.146096	0.526862	ENSGALG00000006552|ENSGALG00000038704	http://amigo.geneontology.org/amigo/term/GO:0006006
ureteric bud development	Gene Ontology	GO:0001657	2	21	0.146096	0.526862	ENSGALG00000007668|ENSGALG00000041121	http://amigo.geneontology.org/amigo/term/GO:0001657
synaptic vesicle endocytosis	Gene Ontology	GO:0048488	2	21	0.146096	0.526862	ENSGALG00000032958|ENSGALG00000010579	http://amigo.geneontology.org/amigo/term/GO:0048488
late endosome	Gene Ontology	GO:0005770	4	66	0.15093	0.526862	ENSGALG00000002765|ENSGALG00000006830|ENSGALG00000031987|ENSGALG00000031635	http://amigo.geneontology.org/amigo/term/GO:0005770
oxidation-reduction process	Gene Ontology	GO:0055114	15	364	0.151396	0.526862	ENSGALG00000017235|ENSGALG00000017237|ENSGALG00000030773|ENSGALG00000006783|ENSGALG00000035816|ENSGALG00000010269|ENSGALG00000029576|ENSGALG00000009714|ENSGALG00000006861|ENSGALG00000005509|ENSGALG00000017282|ENSGALG00000010001|ENSGALG00000007868|ENSGALG00000010769|ENSGALG00000000802	http://amigo.geneontology.org/amigo/term/GO:0055114
tricarboxylic acid cycle	Gene Ontology	GO:0006099	2	22	0.15643	0.526862	ENSGALG00000008548|ENSGALG00000007878	http://amigo.geneontology.org/amigo/term/GO:0006099
autophagy of mitochondrion	Gene Ontology	GO:0000422	2	22	0.15643	0.526862	ENSGALG00000038721|ENSGALG00000003208	http://amigo.geneontology.org/amigo/term/GO:0000422
positive regulation of interferon-gamma production	Gene Ontology	GO:0032729	2	22	0.15643	0.526862	ENSGALG00000007874|ENSGALG00000007625	http://amigo.geneontology.org/amigo/term/GO:0032729
regulation of intracellular pH	Gene Ontology	GO:0051453	2	22	0.15643	0.526862	ENSGALG00000044387|ENSGALG00000030032	http://amigo.geneontology.org/amigo/term/GO:0051453
histone deacetylation	Gene Ontology	GO:0016575	2	22	0.15643	0.526862	ENSGALG00000009896|ENSGALG00000009925	http://amigo.geneontology.org/amigo/term/GO:0016575
social behavior	Gene Ontology	GO:0035176	2	22	0.15643	0.526862	ENSGALG00000006997|ENSGALG00000028253	http://amigo.geneontology.org/amigo/term/GO:0035176
negative regulation of cell adhesion	Gene Ontology	GO:0007162	2	22	0.15643	0.526862	ENSGALG00000016138|ENSGALG00000006035	http://amigo.geneontology.org/amigo/term/GO:0007162
voltage-gated calcium channel activity	Gene Ontology	GO:0005245	2	22	0.15643	0.526862	ENSGALG00000005400|ENSGALG00000008486	http://amigo.geneontology.org/amigo/term/GO:0005245
regulation of microtubule cytoskeleton organization	Gene Ontology	GO:0070507	2	22	0.15643	0.526862	ENSGALG00000007929|ENSGALG00000007139	http://amigo.geneontology.org/amigo/term/GO:0070507
copper ion binding	Gene Ontology	GO:0005507	2	22	0.15643	0.526862	ENSGALG00000017237|ENSGALG00000030773	http://amigo.geneontology.org/amigo/term/GO:0005507
negative regulation of GTPase activity	Gene Ontology	GO:0034260	2	22	0.15643	0.526862	ENSGALG00000010663|ENSGALG00000041121	http://amigo.geneontology.org/amigo/term/GO:0034260
heparin binding	Gene Ontology	GO:0008201	4	67	0.156486	0.526862	ENSGALG00000010290|ENSGALG00000000949|ENSGALG00000041121|ENSGALG00000009626	http://amigo.geneontology.org/amigo/term/GO:0008201
negative regulation of angiogenesis	Gene Ontology	GO:0016525	3	44	0.160076	0.526862	ENSGALG00000006035|ENSGALG00000011274|ENSGALG00000009626	http://amigo.geneontology.org/amigo/term/GO:0016525
clathrin complex	Gene Ontology	GO:0071439	1	5	0.164178	0.526862	ENSGALG00000031635	http://amigo.geneontology.org/amigo/term/GO:0071439
regulation of DNA-templated transcription, elongation	Gene Ontology	GO:0032784	1	5	0.164178	0.526862	ENSGALG00000006571	http://amigo.geneontology.org/amigo/term/GO:0032784
regulation of regulatory T cell differentiation	Gene Ontology	GO:0045589	1	5	0.164178	0.526862	ENSGALG00000000516	http://amigo.geneontology.org/amigo/term/GO:0045589
regulation of B cell differentiation	Gene Ontology	GO:0045577	1	5	0.164178	0.526862	ENSGALG00000033129	http://amigo.geneontology.org/amigo/term/GO:0045577
L-proline transmembrane transporter activity	Gene Ontology	GO:0015193	1	5	0.164178	0.526862	ENSGALG00000017227	http://amigo.geneontology.org/amigo/term/GO:0015193
pyramidal neuron development	Gene Ontology	GO:0021860	1	5	0.164178	0.526862	ENSGALG00000030032	http://amigo.geneontology.org/amigo/term/GO:0021860
negative regulation of protein transport	Gene Ontology	GO:0051224	1	5	0.164178	0.526862	ENSGALG00000000699	http://amigo.geneontology.org/amigo/term/GO:0051224
regulation of synapse assembly	Gene Ontology	GO:0051963	1	5	0.164178	0.526862	ENSGALG00000006571	http://amigo.geneontology.org/amigo/term/GO:0051963
detection of chemical stimulus involved in sensory perception of bitter taste	Gene Ontology	GO:0001580	1	5	0.164178	0.526862	ENSGALG00000039029	http://amigo.geneontology.org/amigo/term/GO:0001580
N-acetylglucosamine metabolic process	Gene Ontology	GO:0006044	1	5	0.164178	0.526862	ENSGALG00000000913	http://amigo.geneontology.org/amigo/term/GO:0006044
proline transmembrane transport	Gene Ontology	GO:0035524	1	5	0.164178	0.526862	ENSGALG00000017227	http://amigo.geneontology.org/amigo/term/GO:0035524
positive regulation of triglyceride biosynthetic process	Gene Ontology	GO:0010867	1	5	0.164178	0.526862	ENSGALG00000003879	http://amigo.geneontology.org/amigo/term/GO:0010867
Lys63-specific deubiquitinase activity	Gene Ontology	GO:0061578	1	5	0.164178	0.526862	ENSGALG00000011128	http://amigo.geneontology.org/amigo/term/GO:0061578
positive regulation of granulocyte macrophage colony-stimulating factor production	Gene Ontology	GO:0032725	1	5	0.164178	0.526862	ENSGALG00000007874	http://amigo.geneontology.org/amigo/term/GO:0032725
telomere maintenance via telomere lengthening	Gene Ontology	GO:0010833	1	5	0.164178	0.526862	ENSGALG00000000903	http://amigo.geneontology.org/amigo/term/GO:0010833
thiamine pyrophosphate binding	Gene Ontology	GO:0030976	1	5	0.164178	0.526862	ENSGALG00000005309	http://amigo.geneontology.org/amigo/term/GO:0030976
stem cell division	Gene Ontology	GO:0017145	1	5	0.164178	0.526862	ENSGALG00000010412	http://amigo.geneontology.org/amigo/term/GO:0017145
regulation of branching involved in prostate gland morphogenesis	Gene Ontology	GO:0060687	1	5	0.164178	0.526862	ENSGALG00000007668	http://amigo.geneontology.org/amigo/term/GO:0060687
interleukin-18-mediated signaling pathway	Gene Ontology	GO:0035655	1	5	0.164178	0.526862	ENSGALG00000007874	http://amigo.geneontology.org/amigo/term/GO:0035655
leucine catabolic process	Gene Ontology	GO:0006552	1	5	0.164178	0.526862	ENSGALG00000004057	http://amigo.geneontology.org/amigo/term/GO:0006552
blood circulation	Gene Ontology	GO:0008015	1	5	0.164178	0.526862	ENSGALG00000032097	http://amigo.geneontology.org/amigo/term/GO:0008015
metallodipeptidase activity	Gene Ontology	GO:0070573	1	5	0.164178	0.526862	ENSGALG00000006175	http://amigo.geneontology.org/amigo/term/GO:0070573
phosphatase inhibitor activity	Gene Ontology	GO:0019212	1	5	0.164178	0.526862	ENSGALG00000017370	http://amigo.geneontology.org/amigo/term/GO:0019212
macrophage activation involved in immune response	Gene Ontology	GO:0002281	1	5	0.164178	0.526862	ENSGALG00000010000	http://amigo.geneontology.org/amigo/term/GO:0002281
tRNA processing	Gene Ontology	GO:0008033	1	5	0.164178	0.526862	ENSGALG00000000908	http://amigo.geneontology.org/amigo/term/GO:0008033
negative regulation of small GTPase mediated signal transduction	Gene Ontology	GO:0051058	1	5	0.164178	0.526862	ENSGALG00000041121	http://amigo.geneontology.org/amigo/term/GO:0051058
histone methylation	Gene Ontology	GO:0016571	1	5	0.164178	0.526862	ENSGALG00000011254	http://amigo.geneontology.org/amigo/term/GO:0016571
profilin binding	Gene Ontology	GO:0005522	1	5	0.164178	0.526862	ENSGALG00000010010	http://amigo.geneontology.org/amigo/term/GO:0005522
maintenance of gastrointestinal epithelium	Gene Ontology	GO:0030277	1	5	0.164178	0.526862	ENSGALG00000016165	http://amigo.geneontology.org/amigo/term/GO:0030277
MKS complex	Gene Ontology	GO:0036038	1	5	0.164178	0.526862	ENSGALG00000003219	http://amigo.geneontology.org/amigo/term/GO:0036038
Hrd1p ubiquitin ligase ERAD-L complex	Gene Ontology	GO:0000839	1	5	0.164178	0.526862	ENSGALG00000010581	http://amigo.geneontology.org/amigo/term/GO:0000839
negative regulation of delayed rectifier potassium channel activity	Gene Ontology	GO:1902260	1	5	0.164178	0.526862	ENSGALG00000010269	http://amigo.geneontology.org/amigo/term/GO:1902260
negative regulation of long-term synaptic potentiation	Gene Ontology	GO:1900272	1	5	0.164178	0.526862	ENSGALG00000007139	http://amigo.geneontology.org/amigo/term/GO:1900272
positive regulation of synapse maturation	Gene Ontology	GO:0090129	1	5	0.164178	0.526862	ENSGALG00000008193	http://amigo.geneontology.org/amigo/term/GO:0090129
insulin-responsive compartment	Gene Ontology	GO:0032593	1	5	0.164178	0.526862	ENSGALG00000031987	http://amigo.geneontology.org/amigo/term/GO:0032593
positive regulation of mitochondrial depolarization	Gene Ontology	GO:0051901	1	5	0.164178	0.526862	ENSGALG00000011274	http://amigo.geneontology.org/amigo/term/GO:0051901
U6 snRNP	Gene Ontology	GO:0005688	1	5	0.164178	0.526862	ENSGALG00000041625	http://amigo.geneontology.org/amigo/term/GO:0005688
caspase binding	Gene Ontology	GO:0089720	1	5	0.164178	0.526862	ENSGALG00000007625	http://amigo.geneontology.org/amigo/term/GO:0089720
antigen binding	Gene Ontology	GO:0003823	1	5	0.164178	0.526862	ENSGALG00000006837	http://amigo.geneontology.org/amigo/term/GO:0003823
transferase complex	Gene Ontology	GO:1990234	1	5	0.164178	0.526862	ENSGALG00000006428	http://amigo.geneontology.org/amigo/term/GO:1990234
Derlin-1 retrotranslocation complex	Gene Ontology	GO:0036513	1	5	0.164178	0.526862	ENSGALG00000010581	http://amigo.geneontology.org/amigo/term/GO:0036513
protein K6-linked ubiquitination	Gene Ontology	GO:0085020	1	5	0.164178	0.526862	ENSGALG00000002781	http://amigo.geneontology.org/amigo/term/GO:0085020
regulation of SNARE complex assembly	Gene Ontology	GO:0035542	1	5	0.164178	0.526862	ENSGALG00000031635	http://amigo.geneontology.org/amigo/term/GO:0035542
DNA catabolic process, endonucleolytic	Gene Ontology	GO:0000737	1	5	0.164178	0.526862	ENSGALG00000031768	http://amigo.geneontology.org/amigo/term/GO:0000737
adenylate cyclase-inhibiting G protein-coupled glutamate receptor signaling pathway	Gene Ontology	GO:0007196	1	5	0.164178	0.526862	ENSGALG00000039403	http://amigo.geneontology.org/amigo/term/GO:0007196
positive regulation of CREB transcription factor activity	Gene Ontology	GO:0032793	1	5	0.164178	0.526862	ENSGALG00000008193	http://amigo.geneontology.org/amigo/term/GO:0032793
regulation of membrane repolarization	Gene Ontology	GO:0060306	1	5	0.164178	0.526862	ENSGALG00000009995	http://amigo.geneontology.org/amigo/term/GO:0060306
meiotic telomere clustering	Gene Ontology	GO:0045141	1	5	0.164178	0.526862	ENSGALG00000031768	http://amigo.geneontology.org/amigo/term/GO:0045141
morphogenesis of embryonic epithelium	Gene Ontology	GO:0016331	1	5	0.164178	0.526862	ENSGALG00000011696	http://amigo.geneontology.org/amigo/term/GO:0016331
PTW/PP1 phosphatase complex	Gene Ontology	GO:0072357	1	5	0.164178	0.526862	ENSGALG00000010026	http://amigo.geneontology.org/amigo/term/GO:0072357
positive regulation of RNA polymerase II transcription preinitiation complex assembly	Gene Ontology	GO:0045899	1	5	0.164178	0.526862	ENSGALG00000008236	http://amigo.geneontology.org/amigo/term/GO:0045899
pericardium development	Gene Ontology	GO:0060039	1	5	0.164178	0.526862	ENSGALG00000008253	http://amigo.geneontology.org/amigo/term/GO:0060039
outer dynein arm	Gene Ontology	GO:0036157	1	5	0.164178	0.526862	ENSGALG00000010116	http://amigo.geneontology.org/amigo/term/GO:0036157
mitochondrial respiratory chain complex III	Gene Ontology	GO:0005750	1	5	0.164178	0.526862	ENSGALG00000017380	http://amigo.geneontology.org/amigo/term/GO:0005750
blood vessel maturation	Gene Ontology	GO:0001955	1	5	0.164178	0.526862	ENSGALG00000010290	http://amigo.geneontology.org/amigo/term/GO:0001955
negative regulation of pathway-restricted SMAD protein phosphorylation	Gene Ontology	GO:0060394	1	5	0.164178	0.526862	ENSGALG00000037780	http://amigo.geneontology.org/amigo/term/GO:0060394
glycoside catabolic process	Gene Ontology	GO:0016139	1	5	0.164178	0.526862	ENSGALG00000004112	http://amigo.geneontology.org/amigo/term/GO:0016139
mitochondrial respirasome assembly	Gene Ontology	GO:0097250	1	5	0.164178	0.526862	ENSGALG00000037996	http://amigo.geneontology.org/amigo/term/GO:0097250
Mo-molybdopterin cofactor biosynthetic process	Gene Ontology	GO:0006777	1	5	0.164178	0.526862	ENSGALG00000010051	http://amigo.geneontology.org/amigo/term/GO:0006777
endosomal vesicle fusion	Gene Ontology	GO:0034058	1	5	0.164178	0.526862	ENSGALG00000031635	http://amigo.geneontology.org/amigo/term/GO:0034058
efflux transmembrane transporter activity	Gene Ontology	GO:0015562	1	5	0.164178	0.526862	ENSGALG00000006646	http://amigo.geneontology.org/amigo/term/GO:0015562
vocalization behavior	Gene Ontology	GO:0071625	1	5	0.164178	0.526862	ENSGALG00000006997	http://amigo.geneontology.org/amigo/term/GO:0071625
myosin filament	Gene Ontology	GO:0032982	1	5	0.164178	0.526862	ENSGALG00000006520	http://amigo.geneontology.org/amigo/term/GO:0032982
regulation of axon guidance	Gene Ontology	GO:1902667	1	5	0.164178	0.526862	ENSGALG00000036378	http://amigo.geneontology.org/amigo/term/GO:1902667
positive regulation of cell size	Gene Ontology	GO:0045793	1	5	0.164178	0.526862	ENSGALG00000034081	http://amigo.geneontology.org/amigo/term/GO:0045793
'de novo' pyrimidine nucleobase biosynthetic process	Gene Ontology	GO:0006207	1	5	0.164178	0.526862	ENSGALG00000000802	http://amigo.geneontology.org/amigo/term/GO:0006207
retina morphogenesis in camera-type eye	Gene Ontology	GO:0060042	1	5	0.164178	0.526862	ENSGALG00000003879	http://amigo.geneontology.org/amigo/term/GO:0060042
positive regulation of establishment of protein localization	Gene Ontology	GO:1904951	1	5	0.164178	0.526862	ENSGALG00000040969	http://amigo.geneontology.org/amigo/term/GO:1904951
receptor localization to synapse	Gene Ontology	GO:0097120	1	5	0.164178	0.526862	ENSGALG00000008193	http://amigo.geneontology.org/amigo/term/GO:0097120
cardiac muscle tissue morphogenesis	Gene Ontology	GO:0055008	1	5	0.164178	0.526862	ENSGALG00000032097	http://amigo.geneontology.org/amigo/term/GO:0055008
ferroxidase activity	Gene Ontology	GO:0004322	1	5	0.164178	0.526862	ENSGALG00000030773	http://amigo.geneontology.org/amigo/term/GO:0004322
craniofacial suture morphogenesis	Gene Ontology	GO:0097094	1	5	0.164178	0.526862	ENSGALG00000010665	http://amigo.geneontology.org/amigo/term/GO:0097094
regulation of mitochondrial translation	Gene Ontology	GO:0070129	1	5	0.164178	0.526862	ENSGALG00000009967	http://amigo.geneontology.org/amigo/term/GO:0070129
mitochondrial electron transport, ubiquinol to cytochrome c	Gene Ontology	GO:0006122	1	5	0.164178	0.526862	ENSGALG00000017380	http://amigo.geneontology.org/amigo/term/GO:0006122
retinal pigment epithelium development	Gene Ontology	GO:0003406	1	5	0.164178	0.526862	ENSGALG00000003879	http://amigo.geneontology.org/amigo/term/GO:0003406
negative regulation of endoplasmic reticulum calcium ion concentration	Gene Ontology	GO:0032471	1	5	0.164178	0.526862	ENSGALG00000009932	http://amigo.geneontology.org/amigo/term/GO:0032471
ribonucleoprotein granule	Gene Ontology	GO:0035770	1	5	0.164178	0.526862	ENSGALG00000008529	http://amigo.geneontology.org/amigo/term/GO:0035770
positive regulation of cardioblast differentiation	Gene Ontology	GO:0051891	1	5	0.164178	0.526862	ENSGALG00000008253	http://amigo.geneontology.org/amigo/term/GO:0051891
photoreceptor cell outer segment organization	Gene Ontology	GO:0035845	1	5	0.164178	0.526862	ENSGALG00000003879	http://amigo.geneontology.org/amigo/term/GO:0035845
negative regulation of blood vessel endothelial cell proliferation involved in sprouting angiogenesis	Gene Ontology	GO:1903588	1	5	0.164178	0.526862	ENSGALG00000009626	http://amigo.geneontology.org/amigo/term/GO:1903588
regulation of oxidative phosphorylation	Gene Ontology	GO:0002082	1	5	0.164178	0.526862	ENSGALG00000037996	http://amigo.geneontology.org/amigo/term/GO:0002082
response to morphine	Gene Ontology	GO:0043278	1	5	0.164178	0.526862	ENSGALG00000010000	http://amigo.geneontology.org/amigo/term/GO:0043278
cellular response to glucagon stimulus	Gene Ontology	GO:0071377	1	5	0.164178	0.526862	ENSGALG00000010078	http://amigo.geneontology.org/amigo/term/GO:0071377
CD4-positive, alpha-beta T cell differentiation	Gene Ontology	GO:0043367	1	5	0.164178	0.526862	ENSGALG00000011254	http://amigo.geneontology.org/amigo/term/GO:0043367
nitric-oxide synthase binding	Gene Ontology	GO:0050998	1	5	0.164178	0.526862	ENSGALG00000016281	http://amigo.geneontology.org/amigo/term/GO:0050998
neuropilin binding	Gene Ontology	GO:0038191	1	5	0.164178	0.526862	ENSGALG00000040444	http://amigo.geneontology.org/amigo/term/GO:0038191
regulation of potassium ion transmembrane transporter activity	Gene Ontology	GO:1901016	1	5	0.164178	0.526862	ENSGALG00000000699	http://amigo.geneontology.org/amigo/term/GO:1901016
negative regulation of interleukin-12 production	Gene Ontology	GO:0032695	1	5	0.164178	0.526862	ENSGALG00000009626	http://amigo.geneontology.org/amigo/term/GO:0032695
negative regulation of mRNA polyadenylation	Gene Ontology	GO:1900364	1	5	0.164178	0.526862	ENSGALG00000010622	http://amigo.geneontology.org/amigo/term/GO:1900364
death receptor binding	Gene Ontology	GO:0005123	1	5	0.164178	0.526862	ENSGALG00000007625	http://amigo.geneontology.org/amigo/term/GO:0005123
mitochondrial respirasome	Gene Ontology	GO:0005746	1	5	0.164178	0.526862	ENSGALG00000037996	http://amigo.geneontology.org/amigo/term/GO:0005746
positive regulation of dendritic spine morphogenesis	Gene Ontology	GO:0061003	1	5	0.164178	0.526862	ENSGALG00000008193	http://amigo.geneontology.org/amigo/term/GO:0061003
ductus arteriosus closure	Gene Ontology	GO:0097070	1	5	0.164178	0.526862	ENSGALG00000010769	http://amigo.geneontology.org/amigo/term/GO:0097070
beta-galactoside (CMP) alpha-2,3-sialyltransferase activity	Gene Ontology	GO:0003836	1	5	0.164178	0.526862	ENSGALG00000037773	http://amigo.geneontology.org/amigo/term/GO:0003836
regulation of synaptic vesicle endocytosis	Gene Ontology	GO:1900242	1	5	0.164178	0.526862	ENSGALG00000010131	http://amigo.geneontology.org/amigo/term/GO:1900242
JUN kinase binding	Gene Ontology	GO:0008432	1	5	0.164178	0.526862	ENSGALG00000010411	http://amigo.geneontology.org/amigo/term/GO:0008432
phospholipid scramblase activity	Gene Ontology	GO:0017128	1	5	0.164178	0.526862	ENSGALG00000006805	http://amigo.geneontology.org/amigo/term/GO:0017128
maternal behavior	Gene Ontology	GO:0042711	1	5	0.164178	0.526862	ENSGALG00000006997	http://amigo.geneontology.org/amigo/term/GO:0042711
cell surface	Gene Ontology	GO:0009986	10	228	0.165357	0.526862	ENSGALG00000024449|ENSGALG00000016902|ENSGALG00000007278|ENSGALG00000037626|ENSGALG00000015132|ENSGALG00000014144|ENSGALG00000031893|ENSGALG00000012219|ENSGALG00000000949|ENSGALG00000013757	http://amigo.geneontology.org/amigo/term/GO:0009986
sequence-specific DNA binding	Gene Ontology	GO:0043565	7	146	0.165534	0.526862	ENSGALG00000037632|ENSGALG00000004249|ENSGALG00000009925|ENSGALG00000010665|ENSGALG00000008253|ENSGALG00000028483|ENSGALG00000004189	http://amigo.geneontology.org/amigo/term/GO:0043565
positive regulation of tumor necrosis factor production	Gene Ontology	GO:0032760	2	23	0.166896	0.526862	ENSGALG00000004663|ENSGALG00000007625	http://amigo.geneontology.org/amigo/term/GO:0032760
G2/M transition of mitotic cell cycle	Gene Ontology	GO:0000086	2	23	0.166896	0.526862	ENSGALG00000017370|ENSGALG00000006681	http://amigo.geneontology.org/amigo/term/GO:0000086
positive regulation of blood vessel endothelial cell migration	Gene Ontology	GO:0043536	2	23	0.166896	0.526862	ENSGALG00000006418|ENSGALG00000009626	http://amigo.geneontology.org/amigo/term/GO:0043536
telomere maintenance	Gene Ontology	GO:0000723	2	23	0.166896	0.526862	ENSGALG00000000657|ENSGALG00000000903	http://amigo.geneontology.org/amigo/term/GO:0000723
cleavage furrow	Gene Ontology	GO:0032154	2	23	0.166896	0.526862	ENSGALG00000000521|ENSGALG00000031893	http://amigo.geneontology.org/amigo/term/GO:0032154
actin filament bundle assembly	Gene Ontology	GO:0051017	2	23	0.166896	0.526862	ENSGALG00000007139|ENSGALG00000016281	http://amigo.geneontology.org/amigo/term/GO:0051017
centrosome	Gene Ontology	GO:0005813	12	285	0.167488	0.526862	ENSGALG00000000811|ENSGALG00000009954|ENSGALG00000008974|ENSGALG00000011423|ENSGALG00000042621|ENSGALG00000034509|ENSGALG00000017239|ENSGALG00000042009|ENSGALG00000006532|ENSGALG00000006681|ENSGALG00000032590|ENSGALG00000006925	http://amigo.geneontology.org/amigo/term/GO:0005813
collagen-containing extracellular matrix	Gene Ontology	GO:0062023	4	69	0.16782	0.526862	ENSGALG00000010583|ENSGALG00000006805|ENSGALG00000009626|ENSGALG00000016902	http://amigo.geneontology.org/amigo/term/GO:0062023
endoplasmic reticulum membrane	Gene Ontology	GO:0005789	10	229	0.168384	0.526862	ENSGALG00000040793|ENSGALG00000005309|ENSGALG00000010411|ENSGALG00000030034|ENSGALG00000013708|ENSGALG00000000654|ENSGALG00000008736|ENSGALG00000013757|ENSGALG00000002973|ENSGALG00000010975	http://amigo.geneontology.org/amigo/term/GO:0005789
plasma membrane	Gene Ontology	GO:0005886	47	1340	0.170492	0.526862	ENSGALG00000016288|ENSGALG00000008912|ENSGALG00000004120|ENSGALG00000027415|ENSGALG00000007052|ENSGALG00000038152|ENSGALG00000014144|ENSGALG00000006418|ENSGALG00000033561|ENSGALG00000008562|ENSGALG00000005102|ENSGALG00000010680|ENSGALG00000037546|ENSGALG00000010078|ENSGALG00000008180|ENSGALG00000032958|ENSGALG00000025886|ENSGALG00000010010|ENSGALG00000010047|ENSGALG00000031893|ENSGALG00000032022|…	http://amigo.geneontology.org/amigo/term/GO:0005886
structural constituent of ribosome	Gene Ontology	GO:0003735	6	122	0.176227	0.526862	ENSGALG00000009990|ENSGALG00000002837|ENSGALG00000008806|ENSGALG00000010296|ENSGALG00000037258|ENSGALG00000030378	http://amigo.geneontology.org/amigo/term/GO:0003735
positive regulation of gene expression	Gene Ontology	GO:0010628	7	149	0.177135	0.526862	ENSGALG00000024449|ENSGALG00000027791|ENSGALG00000032097|ENSGALG00000012044|ENSGALG00000030378|ENSGALG00000017287|ENSGALG00000006552	http://amigo.geneontology.org/amigo/term/GO:0010628
dendrite	Gene Ontology	GO:0030425	7	149	0.177135	0.526862	ENSGALG00000003936|ENSGALG00000006997|ENSGALG00000008193|ENSGALG00000008180|ENSGALG00000016138|ENSGALG00000040464|ENSGALG00000012219	http://amigo.geneontology.org/amigo/term/GO:0030425
neurogenesis	Gene Ontology	GO:0022008	2	24	0.177479	0.526862	ENSGALG00000007278|ENSGALG00000007119	http://amigo.geneontology.org/amigo/term/GO:0022008
clathrin-coated vesicle	Gene Ontology	GO:0030136	2	24	0.177479	0.526862	ENSGALG00000031635|ENSGALG00000010579	http://amigo.geneontology.org/amigo/term/GO:0030136
regulation of heart rate by cardiac conduction	Gene Ontology	GO:0086091	2	24	0.177479	0.526862	ENSGALG00000012044|ENSGALG00000008486	http://amigo.geneontology.org/amigo/term/GO:0086091
integral component of presynaptic membrane	Gene Ontology	GO:0099056	2	24	0.177479	0.526862	ENSGALG00000016941|ENSGALG00000015132	http://amigo.geneontology.org/amigo/term/GO:0099056
cellular iron ion homeostasis	Gene Ontology	GO:0006879	2	24	0.177479	0.526862	ENSGALG00000010020|ENSGALG00000030773	http://amigo.geneontology.org/amigo/term/GO:0006879
negative regulation of osteoblast differentiation	Gene Ontology	GO:0045668	2	24	0.177479	0.526862	ENSGALG00000002765|ENSGALG00000027791	http://amigo.geneontology.org/amigo/term/GO:0045668
positive regulation of transcription by RNA polymerase II	Gene Ontology	GO:0045944	25	672	0.178336	0.526862	ENSGALG00000000817|ENSGALG00000035282|ENSGALG00000007668|ENSGALG00000007625|ENSGALG00000008253|ENSGALG00000012049|ENSGALG00000015015|ENSGALG00000010036|ENSGALG00000042621|ENSGALG00000010010|ENSGALG00000033178|ENSGALG00000007874|ENSGALG00000000513|ENSGALG00000002781|ENSGALG00000006805|ENSGALG00000000699|ENSGALG00000037632|ENSGALG00000011271|ENSGALG00000004249|ENSGALG00000032097|ENSGALG00000011274|…	http://amigo.geneontology.org/amigo/term/GO:0045944
ribonucleoprotein complex	Gene Ontology	GO:1990904	4	71	0.179434	0.526862	ENSGALG00000009967|ENSGALG00000015528|ENSGALG00000002781|ENSGALG00000010622	http://amigo.geneontology.org/amigo/term/GO:1990904
structural molecule activity	Gene Ontology	GO:0005198	4	71	0.179434	0.526862	ENSGALG00000034262|ENSGALG00000004057|ENSGALG00000027482|ENSGALG00000015248	http://amigo.geneontology.org/amigo/term/GO:0005198
positive regulation of phosphatidylinositol 3-kinase signaling	Gene Ontology	GO:0014068	3	47	0.181927	0.526862	ENSGALG00000007874|ENSGALG00000008193|ENSGALG00000011274	http://amigo.geneontology.org/amigo/term/GO:0014068
negative regulation of phosphatase activity	Gene Ontology	GO:0010923	2	25	0.188163	0.526862	ENSGALG00000039815|ENSGALG00000009627	http://amigo.geneontology.org/amigo/term/GO:0010923
amino acid transmembrane transport	Gene Ontology	GO:0003333	2	25	0.188163	0.526862	ENSGALG00000017227|ENSGALG00000005845	http://amigo.geneontology.org/amigo/term/GO:0003333
learning	Gene Ontology	GO:0007612	2	25	0.188163	0.526862	ENSGALG00000017238|ENSGALG00000028253	http://amigo.geneontology.org/amigo/term/GO:0007612
regulation of histone acetylation	Gene Ontology	GO:0035065	1	6	0.188798	0.526862	ENSGALG00000006571	http://amigo.geneontology.org/amigo/term/GO:0035065
L-phenylalanine catabolic process	Gene Ontology	GO:0006559	1	6	0.188798	0.526862	ENSGALG00000000893	http://amigo.geneontology.org/amigo/term/GO:0006559
negative regulation of cardiac muscle cell apoptotic process	Gene Ontology	GO:0010667	1	6	0.188798	0.526862	ENSGALG00000006418	http://amigo.geneontology.org/amigo/term/GO:0010667
nucleus localization	Gene Ontology	GO:0051647	1	6	0.188798	0.526862	ENSGALG00000016281	http://amigo.geneontology.org/amigo/term/GO:0051647
wound healing, spreading of epidermal cells	Gene Ontology	GO:0035313	1	6	0.188798	0.526862	ENSGALG00000000949	http://amigo.geneontology.org/amigo/term/GO:0035313
RNA polymerase II CTD heptapeptide repeat phosphatase activity	Gene Ontology	GO:0008420	1	6	0.188798	0.526862	ENSGALG00000008199	http://amigo.geneontology.org/amigo/term/GO:0008420
L-alanine transmembrane transporter activity	Gene Ontology	GO:0015180	1	6	0.188798	0.526862	ENSGALG00000017227	http://amigo.geneontology.org/amigo/term/GO:0015180
fascia adherens	Gene Ontology	GO:0005916	1	6	0.188798	0.526862	ENSGALG00000015132	http://amigo.geneontology.org/amigo/term/GO:0005916
fibrinogen complex	Gene Ontology	GO:0005577	1	6	0.188798	0.526862	ENSGALG00000009626	http://amigo.geneontology.org/amigo/term/GO:0005577
GABA receptor binding	Gene Ontology	GO:0050811	1	6	0.188798	0.526862	ENSGALG00000015528	http://amigo.geneontology.org/amigo/term/GO:0050811
low-density lipoprotein particle remodeling	Gene Ontology	GO:0034374	1	6	0.188798	0.526862	ENSGALG00000016164	http://amigo.geneontology.org/amigo/term/GO:0034374
-	Gene Ontology	GO:0042535	1	6	0.188798	0.526862	ENSGALG00000009626	http://amigo.geneontology.org/amigo/term/GO:0042535
histone methyltransferase activity (H3-K36 specific)	Gene Ontology	GO:0046975	1	6	0.188798	0.526862	ENSGALG00000006571	http://amigo.geneontology.org/amigo/term/GO:0046975
locomotion involved in locomotory behavior	Gene Ontology	GO:0031987	1	6	0.188798	0.526862	ENSGALG00000031987	http://amigo.geneontology.org/amigo/term/GO:0031987
induction of positive chemotaxis	Gene Ontology	GO:0050930	1	6	0.188798	0.526862	ENSGALG00000010290	http://amigo.geneontology.org/amigo/term/GO:0050930
protein kinase B binding	Gene Ontology	GO:0043422	1	6	0.188798	0.526862	ENSGALG00000006035	http://amigo.geneontology.org/amigo/term/GO:0043422
axon extension involved in axon guidance	Gene Ontology	GO:0048846	1	6	0.188798	0.526862	ENSGALG00000041121	http://amigo.geneontology.org/amigo/term/GO:0048846
histone methyltransferase activity (H3-K9 specific)	Gene Ontology	GO:0046974	1	6	0.188798	0.526862	ENSGALG00000006571	http://amigo.geneontology.org/amigo/term/GO:0046974
lateral element	Gene Ontology	GO:0000800	1	6	0.188798	0.526862	ENSGALG00000002781	http://amigo.geneontology.org/amigo/term/GO:0000800
membrane hyperpolarization	Gene Ontology	GO:0060081	1	6	0.188798	0.526862	ENSGALG00000037626	http://amigo.geneontology.org/amigo/term/GO:0060081
DNA translocase activity	Gene Ontology	GO:0015616	1	6	0.188798	0.526862	ENSGALG00000010356	http://amigo.geneontology.org/amigo/term/GO:0015616
dopamine metabolic process	Gene Ontology	GO:0042417	1	6	0.188798	0.526862	ENSGALG00000007278	http://amigo.geneontology.org/amigo/term/GO:0042417
xenobiotic transport	Gene Ontology	GO:0042908	1	6	0.188798	0.526862	ENSGALG00000006646	http://amigo.geneontology.org/amigo/term/GO:0042908
carbohydrate transport	Gene Ontology	GO:0008643	1	6	0.188798	0.526862	ENSGALG00000003879	http://amigo.geneontology.org/amigo/term/GO:0008643
negative regulation of toll-like receptor signaling pathway	Gene Ontology	GO:0034122	1	6	0.188798	0.526862	ENSGALG00000006418	http://amigo.geneontology.org/amigo/term/GO:0034122
telomeric D-loop disassembly	Gene Ontology	GO:0061820	1	6	0.188798	0.526862	ENSGALG00000000657	http://amigo.geneontology.org/amigo/term/GO:0061820
positive regulation of interleukin-17 production	Gene Ontology	GO:0032740	1	6	0.188798	0.526862	ENSGALG00000007874	http://amigo.geneontology.org/amigo/term/GO:0032740
neutral amino acid transport	Gene Ontology	GO:0015804	1	6	0.188798	0.526862	ENSGALG00000005845	http://amigo.geneontology.org/amigo/term/GO:0015804
activation of cysteine-type endopeptidase activity	Gene Ontology	GO:0097202	1	6	0.188798	0.526862	ENSGALG00000007625	http://amigo.geneontology.org/amigo/term/GO:0097202
positive regulation of keratinocyte migration	Gene Ontology	GO:0051549	1	6	0.188798	0.526862	ENSGALG00000000949	http://amigo.geneontology.org/amigo/term/GO:0051549
amyloid precursor protein catabolic process	Gene Ontology	GO:0042987	1	6	0.188798	0.526862	ENSGALG00000016164	http://amigo.geneontology.org/amigo/term/GO:0042987
phosphatidylethanolamine binding	Gene Ontology	GO:0008429	1	6	0.188798	0.526862	ENSGALG00000038721	http://amigo.geneontology.org/amigo/term/GO:0008429
dorsal spinal cord development	Gene Ontology	GO:0021516	1	6	0.188798	0.526862	ENSGALG00000010055	http://amigo.geneontology.org/amigo/term/GO:0021516
microtubule nucleation	Gene Ontology	GO:0007020	1	6	0.188798	0.526862	ENSGALG00000032590	http://amigo.geneontology.org/amigo/term/GO:0007020
ATP-dependent microtubule motor activity, minus-end-directed	Gene Ontology	GO:0008569	1	6	0.188798	0.526862	ENSGALG00000010116	http://amigo.geneontology.org/amigo/term/GO:0008569
GTPase activating protein binding	Gene Ontology	GO:0032794	1	6	0.188798	0.526862	ENSGALG00000000608	http://amigo.geneontology.org/amigo/term/GO:0032794
armadillo repeat domain binding	Gene Ontology	GO:0070016	1	6	0.188798	0.526862	ENSGALG00000040464	http://amigo.geneontology.org/amigo/term/GO:0070016
negative regulation of vascular endothelial growth factor signaling pathway	Gene Ontology	GO:1900747	1	6	0.188798	0.526862	ENSGALG00000011274	http://amigo.geneontology.org/amigo/term/GO:1900747
peptidyl-lysine hydroxylation	Gene Ontology	GO:0017185	1	6	0.188798	0.526862	ENSGALG00000006783	http://amigo.geneontology.org/amigo/term/GO:0017185
cellular response to ethanol	Gene Ontology	GO:0071361	1	6	0.188798	0.526862	ENSGALG00000010000	http://amigo.geneontology.org/amigo/term/GO:0071361
ectoderm development	Gene Ontology	GO:0007398	1	6	0.188798	0.526862	ENSGALG00000004249	http://amigo.geneontology.org/amigo/term/GO:0007398
detection of temperature stimulus involved in sensory perception of pain	Gene Ontology	GO:0050965	1	6	0.188798	0.526862	ENSGALG00000041093	http://amigo.geneontology.org/amigo/term/GO:0050965
branching involved in salivary gland morphogenesis	Gene Ontology	GO:0060445	1	6	0.188798	0.526862	ENSGALG00000007668	http://amigo.geneontology.org/amigo/term/GO:0060445
lysophosphatidic acid binding	Gene Ontology	GO:0035727	1	6	0.188798	0.526862	ENSGALG00000003936	http://amigo.geneontology.org/amigo/term/GO:0035727
synaptonemal complex assembly	Gene Ontology	GO:0007130	1	6	0.188798	0.526862	ENSGALG00000031768	http://amigo.geneontology.org/amigo/term/GO:0007130
multicellular organismal iron ion homeostasis	Gene Ontology	GO:0060586	1	6	0.188798	0.526862	ENSGALG00000010131	http://amigo.geneontology.org/amigo/term/GO:0060586
negative regulation of cardiac muscle cell proliferation	Gene Ontology	GO:0060044	1	6	0.188798	0.526862	ENSGALG00000008253	http://amigo.geneontology.org/amigo/term/GO:0060044
regulation of cAMP-mediated signaling	Gene Ontology	GO:0043949	1	6	0.188798	0.526862	ENSGALG00000011537	http://amigo.geneontology.org/amigo/term/GO:0043949
malate metabolic process	Gene Ontology	GO:0006108	1	6	0.188798	0.526862	ENSGALG00000008548	http://amigo.geneontology.org/amigo/term/GO:0006108
commitment of neuronal cell to specific neuron type in forebrain	Gene Ontology	GO:0021902	1	6	0.188798	0.526862	ENSGALG00000036378	http://amigo.geneontology.org/amigo/term/GO:0021902
histone H3-K14 acetylation	Gene Ontology	GO:0044154	1	6	0.188798	0.526862	ENSGALG00000029379	http://amigo.geneontology.org/amigo/term/GO:0044154
flotillin complex	Gene Ontology	GO:0016600	1	6	0.188798	0.526862	ENSGALG00000000608	http://amigo.geneontology.org/amigo/term/GO:0016600
cornea development in camera-type eye	Gene Ontology	GO:0061303	1	6	0.188798	0.526862	ENSGALG00000011270	http://amigo.geneontology.org/amigo/term/GO:0061303
interleukin-1 receptor activity	Gene Ontology	GO:0004908	1	6	0.188798	0.526862	ENSGALG00000016288	http://amigo.geneontology.org/amigo/term/GO:0004908
positive regulation of protein acetylation	Gene Ontology	GO:1901985	1	6	0.188798	0.526862	ENSGALG00000000903	http://amigo.geneontology.org/amigo/term/GO:1901985
negative regulation of chemokine-mediated signaling pathway	Gene Ontology	GO:0070100	1	6	0.188798	0.526862	ENSGALG00000041121	http://amigo.geneontology.org/amigo/term/GO:0070100
palmitoyltransferase activity	Gene Ontology	GO:0016409	1	6	0.188798	0.526862	ENSGALG00000009881	http://amigo.geneontology.org/amigo/term/GO:0016409
transcytosis	Gene Ontology	GO:0045056	1	6	0.188798	0.526862	ENSGALG00000003879	http://amigo.geneontology.org/amigo/term/GO:0045056
regulation of stress fiber assembly	Gene Ontology	GO:0051492	1	6	0.188798	0.526862	ENSGALG00000010663	http://amigo.geneontology.org/amigo/term/GO:0051492
spinal cord motor neuron cell fate specification	Gene Ontology	GO:0021520	1	6	0.188798	0.526862	ENSGALG00000041154	http://amigo.geneontology.org/amigo/term/GO:0021520
cellular response to granulocyte macrophage colony-stimulating factor stimulus	Gene Ontology	GO:0097011	1	6	0.188798	0.526862	ENSGALG00000033129	http://amigo.geneontology.org/amigo/term/GO:0097011
positive regulation of blood pressure	Gene Ontology	GO:0045777	1	6	0.188798	0.526862	ENSGALG00000010078	http://amigo.geneontology.org/amigo/term/GO:0045777
positive regulation of DNA biosynthetic process	Gene Ontology	GO:2000573	1	6	0.188798	0.526862	ENSGALG00000017235	http://amigo.geneontology.org/amigo/term/GO:2000573
L-alanine transport	Gene Ontology	GO:0015808	1	6	0.188798	0.526862	ENSGALG00000017227	http://amigo.geneontology.org/amigo/term/GO:0015808
stabilization of membrane potential	Gene Ontology	GO:0030322	1	6	0.188798	0.526862	ENSGALG00000010598	http://amigo.geneontology.org/amigo/term/GO:0030322
ventral spinal cord development	Gene Ontology	GO:0021517	1	6	0.188798	0.526862	ENSGALG00000008193	http://amigo.geneontology.org/amigo/term/GO:0021517
forebrain dorsal/ventral pattern formation	Gene Ontology	GO:0021798	1	6	0.188798	0.526862	ENSGALG00000037632	http://amigo.geneontology.org/amigo/term/GO:0021798
regulation of behavior	Gene Ontology	GO:0050795	1	6	0.188798	0.526862	ENSGALG00000008193	http://amigo.geneontology.org/amigo/term/GO:0050795
cellular phosphate ion homeostasis	Gene Ontology	GO:0030643	1	6	0.188798	0.526862	ENSGALG00000027791	http://amigo.geneontology.org/amigo/term/GO:0030643
regulation of SMAD protein signal transduction	Gene Ontology	GO:0060390	1	6	0.188798	0.526862	ENSGALG00000010412	http://amigo.geneontology.org/amigo/term/GO:0060390
positive regulation of heterotypic cell-cell adhesion	Gene Ontology	GO:0034116	1	6	0.188798	0.526862	ENSGALG00000007668	http://amigo.geneontology.org/amigo/term/GO:0034116
potassium ion export across plasma membrane	Gene Ontology	GO:0097623	1	6	0.188798	0.526862	ENSGALG00000041680	http://amigo.geneontology.org/amigo/term/GO:0097623
negative regulation of myelination	Gene Ontology	GO:0031642	1	6	0.188798	0.526862	ENSGALG00000017239	http://amigo.geneontology.org/amigo/term/GO:0031642
tissue regeneration	Gene Ontology	GO:0042246	1	6	0.188798	0.526862	ENSGALG00000026891	http://amigo.geneontology.org/amigo/term/GO:0042246
calcium-dependent protein serine/threonine kinase activity	Gene Ontology	GO:0009931	1	6	0.188798	0.526862	ENSGALG00000010440	http://amigo.geneontology.org/amigo/term/GO:0009931
quinone binding	Gene Ontology	GO:0048038	1	6	0.188798	0.526862	ENSGALG00000009714	http://amigo.geneontology.org/amigo/term/GO:0048038
negative regulation of translational initiation	Gene Ontology	GO:0045947	1	6	0.188798	0.526862	ENSGALG00000012292	http://amigo.geneontology.org/amigo/term/GO:0045947
response to UV-C	Gene Ontology	GO:0010225	1	6	0.188798	0.526862	ENSGALG00000020003	http://amigo.geneontology.org/amigo/term/GO:0010225
glutathione catabolic process	Gene Ontology	GO:0006751	1	6	0.188798	0.526862	ENSGALG00000006175	http://amigo.geneontology.org/amigo/term/GO:0006751
phospholipase binding	Gene Ontology	GO:0043274	1	6	0.188798	0.526862	ENSGALG00000006418	http://amigo.geneontology.org/amigo/term/GO:0043274
keratinocyte development	Gene Ontology	GO:0003334	1	6	0.188798	0.526862	ENSGALG00000010036	http://amigo.geneontology.org/amigo/term/GO:0003334
response to osmotic stress	Gene Ontology	GO:0006970	1	6	0.188798	0.526862	ENSGALG00000030966	http://amigo.geneontology.org/amigo/term/GO:0006970
positive regulation of synaptic transmission, GABAergic	Gene Ontology	GO:0032230	1	6	0.188798	0.526862	ENSGALG00000010000	http://amigo.geneontology.org/amigo/term/GO:0032230
prefoldin complex	Gene Ontology	GO:0016272	1	6	0.188798	0.526862	ENSGALG00000000946	http://amigo.geneontology.org/amigo/term/GO:0016272
actin nucleation	Gene Ontology	GO:0045010	1	6	0.188798	0.526862	ENSGALG00000000521	http://amigo.geneontology.org/amigo/term/GO:0045010
negative regulation of bone mineralization	Gene Ontology	GO:0030502	1	6	0.188798	0.526862	ENSGALG00000027791	http://amigo.geneontology.org/amigo/term/GO:0030502
negative regulation of mitotic nuclear division	Gene Ontology	GO:0045839	1	6	0.188798	0.526862	ENSGALG00000007668	http://amigo.geneontology.org/amigo/term/GO:0045839
central nervous system development	Gene Ontology	GO:0007417	3	48	0.189381	0.526862	ENSGALG00000004249|ENSGALG00000008193|ENSGALG00000041154	http://amigo.geneontology.org/amigo/term/GO:0007417
ubiquitin binding	Gene Ontology	GO:0043130	3	48	0.189381	0.526862	ENSGALG00000007653|ENSGALG00000002765|ENSGALG00000006697	http://amigo.geneontology.org/amigo/term/GO:0043130
protein binding	Gene Ontology	GO:0005515	6	125	0.189466	0.526862	ENSGALG00000000608|ENSGALG00000015132|ENSGALG00000006520|ENSGALG00000031987|ENSGALG00000008253|ENSGALG00000000949	http://amigo.geneontology.org/amigo/term/GO:0005515
cellular response to starvation	Gene Ontology	GO:0009267	3	49	0.196913	0.526862	ENSGALG00000003879|ENSGALG00000008926|ENSGALG00000008974	http://amigo.geneontology.org/amigo/term/GO:0009267
positive regulation of protein phosphorylation	Gene Ontology	GO:0001934	3	49	0.196913	0.526862	ENSGALG00000010290|ENSGALG00000027791|ENSGALG00000017287	http://amigo.geneontology.org/amigo/term/GO:0001934
regulation of cytokinesis	Gene Ontology	GO:0032465	2	26	0.198931	0.526862	ENSGALG00000006925|ENSGALG00000002973	http://amigo.geneontology.org/amigo/term/GO:0032465
establishment or maintenance of cell polarity	Gene Ontology	GO:0007163	2	26	0.198931	0.526862	ENSGALG00000002804|ENSGALG00000036294	http://amigo.geneontology.org/amigo/term/GO:0007163
myelination	Gene Ontology	GO:0042552	2	26	0.198931	0.526862	ENSGALG00000031987|ENSGALG00000010593	http://amigo.geneontology.org/amigo/term/GO:0042552
smoothened signaling pathway	Gene Ontology	GO:0007224	3	50	0.204516	0.526862	ENSGALG00000009881|ENSGALG00000015029|ENSGALG00000003219	http://amigo.geneontology.org/amigo/term/GO:0007224
nuclear chromosome, telomeric region	Gene Ontology	GO:0000784	3	50	0.204516	0.526862	ENSGALG00000000657|ENSGALG00000000903|ENSGALG00000010026	http://amigo.geneontology.org/amigo/term/GO:0000784
lateral plasma membrane	Gene Ontology	GO:0016328	2	27	0.209771	0.526862	ENSGALG00000000608|ENSGALG00000008222	http://amigo.geneontology.org/amigo/term/GO:0016328
presynaptic membrane	Gene Ontology	GO:0042734	2	27	0.209771	0.526862	ENSGALG00000007278|ENSGALG00000008926	http://amigo.geneontology.org/amigo/term/GO:0042734
endopeptidase activity	Gene Ontology	GO:0004175	2	27	0.209771	0.526862	ENSGALG00000016387|ENSGALG00000039387	http://amigo.geneontology.org/amigo/term/GO:0004175
Hsp90 protein binding	Gene Ontology	GO:0051879	2	27	0.209771	0.526862	ENSGALG00000035461|ENSGALG00000038129	http://amigo.geneontology.org/amigo/term/GO:0051879
regulation of DNA-binding transcription factor activity	Gene Ontology	GO:0051090	1	7	0.212693	0.526862	ENSGALG00000000516	http://amigo.geneontology.org/amigo/term/GO:0051090
adenylate cyclase activity	Gene Ontology	GO:0004016	1	7	0.212693	0.526862	ENSGALG00000013060	http://amigo.geneontology.org/amigo/term/GO:0004016
post-Golgi vesicle-mediated transport	Gene Ontology	GO:0006892	1	7	0.212693	0.526862	ENSGALG00000031987	http://amigo.geneontology.org/amigo/term/GO:0006892
SRP-dependent cotranslational protein targeting to membrane	Gene Ontology	GO:0006614	1	7	0.212693	0.526862	ENSGALG00000028683	http://amigo.geneontology.org/amigo/term/GO:0006614
respiratory system process	Gene Ontology	GO:0003016	1	7	0.212693	0.526862	ENSGALG00000011696	http://amigo.geneontology.org/amigo/term/GO:0003016
long-chain fatty acid transport	Gene Ontology	GO:0015909	1	7	0.212693	0.526862	ENSGALG00000003879	http://amigo.geneontology.org/amigo/term/GO:0015909
positive regulation of dendrite development	Gene Ontology	GO:1900006	1	7	0.212693	0.526862	ENSGALG00000007668	http://amigo.geneontology.org/amigo/term/GO:1900006
smooth endoplasmic reticulum	Gene Ontology	GO:0005790	1	7	0.212693	0.526862	ENSGALG00000031987	http://amigo.geneontology.org/amigo/term/GO:0005790
intraciliary retrograde transport	Gene Ontology	GO:0035721	1	7	0.212693	0.526862	ENSGALG00000009954	http://amigo.geneontology.org/amigo/term/GO:0035721
actomyosin	Gene Ontology	GO:0042641	1	7	0.212693	0.526862	ENSGALG00000031987	http://amigo.geneontology.org/amigo/term/GO:0042641
carbohydrate biosynthetic process	Gene Ontology	GO:0016051	1	7	0.212693	0.526862	ENSGALG00000019489	http://amigo.geneontology.org/amigo/term/GO:0016051
positive regulation of cell-cell adhesion	Gene Ontology	GO:0022409	1	7	0.212693	0.526862	ENSGALG00000010664	http://amigo.geneontology.org/amigo/term/GO:0022409
somatic stem cell division	Gene Ontology	GO:0048103	1	7	0.212693	0.526862	ENSGALG00000033129	http://amigo.geneontology.org/amigo/term/GO:0048103
positive regulation of type I interferon-mediated signaling pathway	Gene Ontology	GO:0060340	1	7	0.212693	0.526862	ENSGALG00000007625	http://amigo.geneontology.org/amigo/term/GO:0060340
extracellular matrix assembly	Gene Ontology	GO:0085029	1	7	0.212693	0.526862	ENSGALG00000000630	http://amigo.geneontology.org/amigo/term/GO:0085029
arachidonic acid metabolic process	Gene Ontology	GO:0019369	1	7	0.212693	0.526862	ENSGALG00000007119	http://amigo.geneontology.org/amigo/term/GO:0019369
LIM domain binding	Gene Ontology	GO:0030274	1	7	0.212693	0.526862	ENSGALG00000008253	http://amigo.geneontology.org/amigo/term/GO:0030274
positive regulation of T cell mediated cytotoxicity	Gene Ontology	GO:0001916	1	7	0.212693	0.526862	ENSGALG00000007625	http://amigo.geneontology.org/amigo/term/GO:0001916
tetrahydrobiopterin biosynthetic process	Gene Ontology	GO:0006729	1	7	0.212693	0.526862	ENSGALG00000007848	http://amigo.geneontology.org/amigo/term/GO:0006729
5S rRNA binding	Gene Ontology	GO:0008097	1	7	0.212693	0.526862	ENSGALG00000030378	http://amigo.geneontology.org/amigo/term/GO:0008097
BMP receptor binding	Gene Ontology	GO:0070700	1	7	0.212693	0.526862	ENSGALG00000007668	http://amigo.geneontology.org/amigo/term/GO:0070700
epithelial cilium movement involved in extracellular fluid movement	Gene Ontology	GO:0003351	1	7	0.212693	0.526862	ENSGALG00000000540	http://amigo.geneontology.org/amigo/term/GO:0003351
anatomical structure formation involved in morphogenesis	Gene Ontology	GO:0048646	1	7	0.212693	0.526862	ENSGALG00000037632	http://amigo.geneontology.org/amigo/term/GO:0048646
negative regulation of cytokine production involved in inflammatory response	Gene Ontology	GO:1900016	1	7	0.212693	0.526862	ENSGALG00000006830	http://amigo.geneontology.org/amigo/term/GO:1900016
double-stranded telomeric DNA binding	Gene Ontology	GO:0003691	1	7	0.212693	0.526862	ENSGALG00000000657	http://amigo.geneontology.org/amigo/term/GO:0003691
cellular response to low-density lipoprotein particle stimulus	Gene Ontology	GO:0071404	1	7	0.212693	0.526862	ENSGALG00000010016	http://amigo.geneontology.org/amigo/term/GO:0071404
L-type voltage-gated calcium channel complex	Gene Ontology	GO:1990454	1	7	0.212693	0.526862	ENSGALG00000008486	http://amigo.geneontology.org/amigo/term/GO:1990454
negative regulation of fatty acid biosynthetic process	Gene Ontology	GO:0045717	1	7	0.212693	0.526862	ENSGALG00000002781	http://amigo.geneontology.org/amigo/term/GO:0045717
positive regulation of insulin receptor signaling pathway	Gene Ontology	GO:0046628	1	7	0.212693	0.526862	ENSGALG00000035282	http://amigo.geneontology.org/amigo/term/GO:0046628
oxaloacetate metabolic process	Gene Ontology	GO:0006107	1	7	0.212693	0.526862	ENSGALG00000008548	http://amigo.geneontology.org/amigo/term/GO:0006107
90S preribosome	Gene Ontology	GO:0030686	1	7	0.212693	0.526862	ENSGALG00000000638	http://amigo.geneontology.org/amigo/term/GO:0030686
adherens junction assembly	Gene Ontology	GO:0034333	1	7	0.212693	0.526862	ENSGALG00000024449	http://amigo.geneontology.org/amigo/term/GO:0034333
glomerulus development	Gene Ontology	GO:0032835	1	7	0.212693	0.526862	ENSGALG00000010412	http://amigo.geneontology.org/amigo/term/GO:0032835
proteasome regulatory particle, lid subcomplex	Gene Ontology	GO:0008541	1	7	0.212693	0.526862	ENSGALG00000011128	http://amigo.geneontology.org/amigo/term/GO:0008541
proteasome core complex, alpha-subunit complex	Gene Ontology	GO:0019773	1	7	0.212693	0.526862	ENSGALG00000039387	http://amigo.geneontology.org/amigo/term/GO:0019773
histone-lysine N-methyltransferase activity	Gene Ontology	GO:0018024	1	7	0.212693	0.526862	ENSGALG00000003068	http://amigo.geneontology.org/amigo/term/GO:0018024
cellular response to lithium ion	Gene Ontology	GO:0071285	1	7	0.212693	0.526862	ENSGALG00000000608	http://amigo.geneontology.org/amigo/term/GO:0071285
alpha-catenin binding	Gene Ontology	GO:0045294	1	7	0.212693	0.526862	ENSGALG00000015132	http://amigo.geneontology.org/amigo/term/GO:0045294
BBSome	Gene Ontology	GO:0034464	1	7	0.212693	0.526862	ENSGALG00000010663	http://amigo.geneontology.org/amigo/term/GO:0034464
outer dynein arm assembly	Gene Ontology	GO:0036158	1	7	0.212693	0.526862	ENSGALG00000010116	http://amigo.geneontology.org/amigo/term/GO:0036158
proteoglycan binding	Gene Ontology	GO:0043394	1	7	0.212693	0.526862	ENSGALG00000041121	http://amigo.geneontology.org/amigo/term/GO:0043394
atrioventricular valve morphogenesis	Gene Ontology	GO:0003181	1	7	0.212693	0.526862	ENSGALG00000008253	http://amigo.geneontology.org/amigo/term/GO:0003181
receptor recycling	Gene Ontology	GO:0001881	1	7	0.212693	0.526862	ENSGALG00000004663	http://amigo.geneontology.org/amigo/term/GO:0001881
cAMP biosynthetic process	Gene Ontology	GO:0006171	1	7	0.212693	0.526862	ENSGALG00000013060	http://amigo.geneontology.org/amigo/term/GO:0006171
Cdc73/Paf1 complex	Gene Ontology	GO:0016593	1	7	0.212693	0.526862	ENSGALG00000006571	http://amigo.geneontology.org/amigo/term/GO:0016593
positive regulation of megakaryocyte differentiation	Gene Ontology	GO:0045654	1	7	0.212693	0.526862	ENSGALG00000003986	http://amigo.geneontology.org/amigo/term/GO:0045654
tau-protein kinase activity	Gene Ontology	GO:0050321	1	7	0.212693	0.526862	ENSGALG00000006681	http://amigo.geneontology.org/amigo/term/GO:0050321
Leydig cell differentiation	Gene Ontology	GO:0033327	1	7	0.212693	0.526862	ENSGALG00000037632	http://amigo.geneontology.org/amigo/term/GO:0033327
regulation of NMDA receptor activity	Gene Ontology	GO:2000310	1	7	0.212693	0.526862	ENSGALG00000008193	http://amigo.geneontology.org/amigo/term/GO:2000310
Ctf18 RFC-like complex	Gene Ontology	GO:0031390	1	7	0.212693	0.526862	ENSGALG00000000632	http://amigo.geneontology.org/amigo/term/GO:0031390
histone demethylase activity (H3-K9 specific)	Gene Ontology	GO:0032454	1	7	0.212693	0.526862	ENSGALG00000039208	http://amigo.geneontology.org/amigo/term/GO:0032454
negative regulation of DNA biosynthetic process	Gene Ontology	GO:2000279	1	7	0.212693	0.526862	ENSGALG00000008249	http://amigo.geneontology.org/amigo/term/GO:2000279
histone H3-K9 methylation	Gene Ontology	GO:0051567	1	7	0.212693	0.526862	ENSGALG00000006571	http://amigo.geneontology.org/amigo/term/GO:0051567
axon initial segment	Gene Ontology	GO:0043194	1	7	0.212693	0.526862	ENSGALG00000037626	http://amigo.geneontology.org/amigo/term/GO:0043194
positive regulation of proteasomal protein catabolic process	Gene Ontology	GO:1901800	1	7	0.212693	0.526862	ENSGALG00000008236	http://amigo.geneontology.org/amigo/term/GO:1901800
positive regulation of circadian rhythm	Gene Ontology	GO:0042753	1	7	0.212693	0.526862	ENSGALG00000037632	http://amigo.geneontology.org/amigo/term/GO:0042753
intraciliary transport involved in cilium assembly	Gene Ontology	GO:0035735	1	7	0.212693	0.526862	ENSGALG00000009954	http://amigo.geneontology.org/amigo/term/GO:0035735
detection of mechanical stimulus involved in sensory perception of sound	Gene Ontology	GO:0050910	1	7	0.212693	0.526862	ENSGALG00000039170	http://amigo.geneontology.org/amigo/term/GO:0050910
prostaglandin metabolic process	Gene Ontology	GO:0006693	1	7	0.212693	0.526862	ENSGALG00000010769	http://amigo.geneontology.org/amigo/term/GO:0006693
potassium ion leak channel activity	Gene Ontology	GO:0022841	1	7	0.212693	0.526862	ENSGALG00000010598	http://amigo.geneontology.org/amigo/term/GO:0022841
leukocyte chemotaxis	Gene Ontology	GO:0030595	1	7	0.212693	0.526862	ENSGALG00000004120	http://amigo.geneontology.org/amigo/term/GO:0030595
positive regulation of excitatory postsynaptic potential	Gene Ontology	GO:2000463	1	7	0.212693	0.526862	ENSGALG00000008193	http://amigo.geneontology.org/amigo/term/GO:2000463
cellular protein catabolic process	Gene Ontology	GO:0044257	1	7	0.212693	0.526862	ENSGALG00000003936	http://amigo.geneontology.org/amigo/term/GO:0044257
neuron remodeling	Gene Ontology	GO:0016322	1	7	0.212693	0.526862	ENSGALG00000011406	http://amigo.geneontology.org/amigo/term/GO:0016322
MOZ/MORF histone acetyltransferase complex	Gene Ontology	GO:0070776	1	7	0.212693	0.526862	ENSGALG00000029379	http://amigo.geneontology.org/amigo/term/GO:0070776
Golgi to vacuole transport	Gene Ontology	GO:0006896	1	7	0.212693	0.526862	ENSGALG00000000848	http://amigo.geneontology.org/amigo/term/GO:0006896
RNA catabolic process	Gene Ontology	GO:0006401	1	7	0.212693	0.526862	ENSGALG00000011426	http://amigo.geneontology.org/amigo/term/GO:0006401
transcription coactivator activity	Gene Ontology	GO:0003713	6	131	0.217027	0.526862	ENSGALG00000009925|ENSGALG00000039208|ENSGALG00000010048|ENSGALG00000010412|ENSGALG00000002781|ENSGALG00000009911	http://amigo.geneontology.org/amigo/term/GO:0003713
focal adhesion	Gene Ontology	GO:0005925	5	104	0.218289	0.526862	ENSGALG00000007139|ENSGALG00000008974|ENSGALG00000008912|ENSGALG00000035774|ENSGALG00000031893	http://amigo.geneontology.org/amigo/term/GO:0005925
hormone activity	Gene Ontology	GO:0005179	3	52	0.219915	0.526862	ENSGALG00000006054|ENSGALG00000006552|ENSGALG00000035282	http://amigo.geneontology.org/amigo/term/GO:0005179
SNAP receptor activity	Gene Ontology	GO:0005484	2	28	0.220668	0.526862	ENSGALG00000015012|ENSGALG00000037014	http://amigo.geneontology.org/amigo/term/GO:0005484
positive regulation of NIK/NF-kappaB signaling	Gene Ontology	GO:1901224	2	28	0.220668	0.526862	ENSGALG00000040969|ENSGALG00000000903	http://amigo.geneontology.org/amigo/term/GO:1901224
motile cilium	Gene Ontology	GO:0031514	2	28	0.220668	0.526862	ENSGALG00000009954|ENSGALG00000006532	http://amigo.geneontology.org/amigo/term/GO:0031514
determination of left/right symmetry	Gene Ontology	GO:0007368	2	28	0.220668	0.526862	ENSGALG00000009954|ENSGALG00000000540	http://amigo.geneontology.org/amigo/term/GO:0007368
regulation of protein localization	Gene Ontology	GO:0032880	2	28	0.220668	0.526862	ENSGALG00000010663|ENSGALG00000003219	http://amigo.geneontology.org/amigo/term/GO:0032880
ubiquitin-protein transferase activity	Gene Ontology	GO:0004842	4	78	0.221998	0.526862	ENSGALG00000010411|ENSGALG00000010581|ENSGALG00000009946|ENSGALG00000002781	http://amigo.geneontology.org/amigo/term/GO:0004842
ubiquitin-dependent protein catabolic process	Gene Ontology	GO:0006511	7	160	0.222403	0.526862	ENSGALG00000007111|ENSGALG00000008974|ENSGALG00000010411|ENSGALG00000008236|ENSGALG00000010881|ENSGALG00000006697|ENSGALG00000000699	http://amigo.geneontology.org/amigo/term/GO:0006511
zinc ion binding	Gene Ontology	GO:0008270	17	453	0.224131	0.526862	ENSGALG00000006175|ENSGALG00000009925|ENSGALG00000008974|ENSGALG00000041093|ENSGALG00000039208|ENSGALG00000010127|ENSGALG00000042621|ENSGALG00000002765|ENSGALG00000016281|ENSGALG00000000513|ENSGALG00000002781|ENSGALG00000035461|ENSGALG00000011327|ENSGALG00000000713|ENSGALG00000008562|ENSGALG00000005855|ENSGALG00000009906	http://amigo.geneontology.org/amigo/term/GO:0008270
negative regulation of transcription by RNA polymerase II	Gene Ontology	GO:0000122	17	454	0.226671	0.526862	ENSGALG00000011254|ENSGALG00000037632|ENSGALG00000000699|ENSGALG00000000713|ENSGALG00000032097|ENSGALG00000009925|ENSGALG00000028253|ENSGALG00000010412|ENSGALG00000006428|ENSGALG00000000129|ENSGALG00000035282|ENSGALG00000011327|ENSGALG00000008253|ENSGALG00000004189|ENSGALG00000036378|ENSGALG00000012049|ENSGALG00000027213	http://amigo.geneontology.org/amigo/term/GO:0000122
PML body	Gene Ontology	GO:0016605	3	53	0.227702	0.526862	ENSGALG00000011254|ENSGALG00000011327|ENSGALG00000006428	http://amigo.geneontology.org/amigo/term/GO:0016605
defense response to virus	Gene Ontology	GO:0051607	3	53	0.227702	0.526862	ENSGALG00000006805|ENSGALG00000002973|ENSGALG00000007625	http://amigo.geneontology.org/amigo/term/GO:0051607
cytosol	Gene Ontology	GO:0005829	62	1855	0.228022	0.526862	ENSGALG00000027633|ENSGALG00000038721|ENSGALG00000006306|ENSGALG00000008912|ENSGALG00000035774|ENSGALG00000031987|ENSGALG00000010000|ENSGALG00000005845|ENSGALG00000034262|ENSGALG00000041154|ENSGALG00000002973|ENSGALG00000010680|ENSGALG00000008187|ENSGALG00000037546|ENSGALG00000010001|ENSGALG00000008180|ENSGALG00000009692|ENSGALG00000013708|ENSGALG00000010284|ENSGALG00000015132|ENSGALG00000042621|…	http://amigo.geneontology.org/amigo/term/GO:0005829
extracellular region	Gene Ontology	GO:0005576	8	190	0.229349	0.526862	ENSGALG00000006054|ENSGALG00000006830|ENSGALG00000011274|ENSGALG00000016902|ENSGALG00000011426|ENSGALG00000037773|ENSGALG00000000699|ENSGALG00000000540	http://amigo.geneontology.org/amigo/term/GO:0005576
ubiquitin conjugating enzyme activity	Gene Ontology	GO:0061631	2	29	0.23161	0.526862	ENSGALG00000033593|ENSGALG00000003812	http://amigo.geneontology.org/amigo/term/GO:0061631
motor activity	Gene Ontology	GO:0003774	2	29	0.23161	0.526862	ENSGALG00000006520|ENSGALG00000034509	http://amigo.geneontology.org/amigo/term/GO:0003774
anion transmembrane transport	Gene Ontology	GO:0098656	2	29	0.23161	0.526862	ENSGALG00000044387|ENSGALG00000030032	http://amigo.geneontology.org/amigo/term/GO:0098656
mitochondrial nucleoid	Gene Ontology	GO:0042645	2	29	0.23161	0.526862	ENSGALG00000009967|ENSGALG00000008529	http://amigo.geneontology.org/amigo/term/GO:0042645
positive regulation of glycogen biosynthetic process	Gene Ontology	GO:0045725	1	8	0.235887	0.526862	ENSGALG00000035282	http://amigo.geneontology.org/amigo/term/GO:0045725
positive regulation of synaptic transmission, glutamatergic	Gene Ontology	GO:0051968	1	8	0.235887	0.526862	ENSGALG00000008193	http://amigo.geneontology.org/amigo/term/GO:0051968
protein localization to endosome	Gene Ontology	GO:0036010	1	8	0.235887	0.526862	ENSGALG00000006697	http://amigo.geneontology.org/amigo/term/GO:0036010
negative regulation of cell migration involved in sprouting angiogenesis	Gene Ontology	GO:0090051	1	8	0.235887	0.526862	ENSGALG00000009626	http://amigo.geneontology.org/amigo/term/GO:0090051
magnesium ion transport	Gene Ontology	GO:0015693	1	8	0.235887	0.526862	ENSGALG00000004268	http://amigo.geneontology.org/amigo/term/GO:0015693
blood vessel morphogenesis	Gene Ontology	GO:0048514	1	8	0.235887	0.526862	ENSGALG00000015132	http://amigo.geneontology.org/amigo/term/GO:0048514
long-chain fatty acid biosynthetic process	Gene Ontology	GO:0042759	1	8	0.235887	0.526862	ENSGALG00000031987	http://amigo.geneontology.org/amigo/term/GO:0042759
presynaptic active zone cytoplasmic component	Gene Ontology	GO:0098831	1	8	0.235887	0.526862	ENSGALG00000005419	http://amigo.geneontology.org/amigo/term/GO:0098831
sperm capacitation	Gene Ontology	GO:0048240	1	8	0.235887	0.526862	ENSGALG00000040498	http://amigo.geneontology.org/amigo/term/GO:0048240
cellular protein-containing complex assembly	Gene Ontology	GO:0034622	1	8	0.235887	0.526862	ENSGALG00000016281	http://amigo.geneontology.org/amigo/term/GO:0034622
RNA export from nucleus	Gene Ontology	GO:0006405	1	8	0.235887	0.526862	ENSGALG00000007653	http://amigo.geneontology.org/amigo/term/GO:0006405
regulation of JNK cascade	Gene Ontology	GO:0046328	1	8	0.235887	0.526862	ENSGALG00000009692	http://amigo.geneontology.org/amigo/term/GO:0046328
metaphase plate congression	Gene Ontology	GO:0051310	1	8	0.235887	0.526862	ENSGALG00000016387	http://amigo.geneontology.org/amigo/term/GO:0051310
regulation of postsynaptic neurotransmitter receptor activity	Gene Ontology	GO:0098962	1	8	0.235887	0.526862	ENSGALG00000011236	http://amigo.geneontology.org/amigo/term/GO:0098962
vascular endothelial growth factor signaling pathway	Gene Ontology	GO:0038084	1	8	0.235887	0.526862	ENSGALG00000010290	http://amigo.geneontology.org/amigo/term/GO:0038084
cardiac septum morphogenesis	Gene Ontology	GO:0060411	1	8	0.235887	0.526862	ENSGALG00000007668	http://amigo.geneontology.org/amigo/term/GO:0060411
type B pancreatic cell development	Gene Ontology	GO:0003323	1	8	0.235887	0.526862	ENSGALG00000006418	http://amigo.geneontology.org/amigo/term/GO:0003323
oxidoreductase activity, acting on paired donors, with incorporation or reduction of molecular oxygen, NAD(P)H as one donor, and incorporation of one atom of oxygen	Gene Ontology	GO:0016709	1	8	0.235887	0.526862	ENSGALG00000006861	http://amigo.geneontology.org/amigo/term/GO:0016709
insulin-like growth factor receptor binding	Gene Ontology	GO:0005159	1	8	0.235887	0.526862	ENSGALG00000035282	http://amigo.geneontology.org/amigo/term/GO:0005159
melanosome transport	Gene Ontology	GO:0032402	1	8	0.235887	0.526862	ENSGALG00000031987	http://amigo.geneontology.org/amigo/term/GO:0032402
glucose 6-phosphate metabolic process	Gene Ontology	GO:0051156	1	8	0.235887	0.526862	ENSGALG00000030034	http://amigo.geneontology.org/amigo/term/GO:0051156
peptide hormone processing	Gene Ontology	GO:0016486	1	8	0.235887	0.526862	ENSGALG00000014144	http://amigo.geneontology.org/amigo/term/GO:0016486
neural tube formation	Gene Ontology	GO:0001841	1	8	0.235887	0.526862	ENSGALG00000015132	http://amigo.geneontology.org/amigo/term/GO:0001841
negative regulation of focal adhesion assembly	Gene Ontology	GO:0051895	1	8	0.235887	0.526862	ENSGALG00000007139	http://amigo.geneontology.org/amigo/term/GO:0051895
vasculature development	Gene Ontology	GO:0001944	1	8	0.235887	0.526862	ENSGALG00000003219	http://amigo.geneontology.org/amigo/term/GO:0001944
cardiac muscle cell action potential involved in contraction	Gene Ontology	GO:0086002	1	8	0.235887	0.526862	ENSGALG00000008486	http://amigo.geneontology.org/amigo/term/GO:0086002
planar cell polarity pathway involved in neural tube closure	Gene Ontology	GO:0090179	1	8	0.235887	0.526862	ENSGALG00000004249	http://amigo.geneontology.org/amigo/term/GO:0090179
cilium movement involved in cell motility	Gene Ontology	GO:0060294	1	8	0.235887	0.526862	ENSGALG00000010299	http://amigo.geneontology.org/amigo/term/GO:0060294
regulation of short-term neuronal synaptic plasticity	Gene Ontology	GO:0048172	1	8	0.235887	0.526862	ENSGALG00000030032	http://amigo.geneontology.org/amigo/term/GO:0048172
proteasome complex	Gene Ontology	GO:0000502	1	8	0.235887	0.526862	ENSGALG00000000707	http://amigo.geneontology.org/amigo/term/GO:0000502
cellular response to leucine	Gene Ontology	GO:0071233	1	8	0.235887	0.526862	ENSGALG00000009906	http://amigo.geneontology.org/amigo/term/GO:0071233
high-density lipoprotein particle remodeling	Gene Ontology	GO:0034375	1	8	0.235887	0.526862	ENSGALG00000016164	http://amigo.geneontology.org/amigo/term/GO:0034375
protein heterotetramerization	Gene Ontology	GO:0051290	1	8	0.235887	0.526862	ENSGALG00000009714	http://amigo.geneontology.org/amigo/term/GO:0051290
positive regulation of cilium assembly	Gene Ontology	GO:0045724	1	8	0.235887	0.526862	ENSGALG00000006925	http://amigo.geneontology.org/amigo/term/GO:0045724
histone H3-K9 demethylation	Gene Ontology	GO:0033169	1	8	0.235887	0.526862	ENSGALG00000039208	http://amigo.geneontology.org/amigo/term/GO:0033169
negative regulation of protein tyrosine kinase activity	Gene Ontology	GO:0061099	1	8	0.235887	0.526862	ENSGALG00000011423	http://amigo.geneontology.org/amigo/term/GO:0061099
negative regulation of necroptotic process	Gene Ontology	GO:0060546	1	8	0.235887	0.526862	ENSGALG00000007625	http://amigo.geneontology.org/amigo/term/GO:0060546
regulation of mRNA processing	Gene Ontology	GO:0050684	1	8	0.235887	0.526862	ENSGALG00000037546	http://amigo.geneontology.org/amigo/term/GO:0050684
male meiotic nuclear division	Gene Ontology	GO:0007140	1	8	0.235887	0.526862	ENSGALG00000000516	http://amigo.geneontology.org/amigo/term/GO:0007140
carboxylic ester hydrolase activity	Gene Ontology	GO:0052689	1	8	0.235887	0.526862	ENSGALG00000004002	http://amigo.geneontology.org/amigo/term/GO:0052689
stereocilium tip	Gene Ontology	GO:0032426	1	8	0.235887	0.526862	ENSGALG00000039170	http://amigo.geneontology.org/amigo/term/GO:0032426
grooming behavior	Gene Ontology	GO:0007625	1	8	0.235887	0.526862	ENSGALG00000003936	http://amigo.geneontology.org/amigo/term/GO:0007625
HOPS complex	Gene Ontology	GO:0030897	1	8	0.235887	0.526862	ENSGALG00000031635	http://amigo.geneontology.org/amigo/term/GO:0030897
positive regulation of exocytosis	Gene Ontology	GO:0045921	1	8	0.235887	0.526862	ENSGALG00000008926	http://amigo.geneontology.org/amigo/term/GO:0045921
myosin II binding	Gene Ontology	GO:0045159	1	8	0.235887	0.526862	ENSGALG00000006520	http://amigo.geneontology.org/amigo/term/GO:0045159
regulation of Golgi organization	Gene Ontology	GO:1903358	1	8	0.235887	0.526862	ENSGALG00000015012	http://amigo.geneontology.org/amigo/term/GO:1903358
chondroitin sulfate proteoglycan biosynthetic process	Gene Ontology	GO:0050650	1	8	0.235887	0.526862	ENSGALG00000015015	http://amigo.geneontology.org/amigo/term/GO:0050650
steroid metabolic process	Gene Ontology	GO:0008202	1	8	0.235887	0.526862	ENSGALG00000030034	http://amigo.geneontology.org/amigo/term/GO:0008202
positive regulation of cytokine production involved in inflammatory response	Gene Ontology	GO:1900017	1	8	0.235887	0.526862	ENSGALG00000000907	http://amigo.geneontology.org/amigo/term/GO:1900017
negative regulation of intracellular estrogen receptor signaling pathway	Gene Ontology	GO:0033147	1	8	0.235887	0.526862	ENSGALG00000002781	http://amigo.geneontology.org/amigo/term/GO:0033147
exploration behavior	Gene Ontology	GO:0035640	1	8	0.235887	0.526862	ENSGALG00000006997	http://amigo.geneontology.org/amigo/term/GO:0035640
response to ethanol	Gene Ontology	GO:0045471	1	8	0.235887	0.526862	ENSGALG00000007278	http://amigo.geneontology.org/amigo/term/GO:0045471
establishment of epithelial cell polarity	Gene Ontology	GO:0090162	1	8	0.235887	0.526862	ENSGALG00000007149	http://amigo.geneontology.org/amigo/term/GO:0090162
negative regulation of ubiquitin protein ligase activity	Gene Ontology	GO:1904667	1	8	0.235887	0.526862	ENSGALG00000030378	http://amigo.geneontology.org/amigo/term/GO:1904667
NuRD complex	Gene Ontology	GO:0016581	1	8	0.235887	0.526862	ENSGALG00000009925	http://amigo.geneontology.org/amigo/term/GO:0016581
L-amino acid transmembrane transporter activity	Gene Ontology	GO:0015179	1	8	0.235887	0.526862	ENSGALG00000005845	http://amigo.geneontology.org/amigo/term/GO:0015179
MAP kinase kinase kinase activity	Gene Ontology	GO:0004709	1	8	0.235887	0.526862	ENSGALG00000020003	http://amigo.geneontology.org/amigo/term/GO:0004709
actin filament bundle	Gene Ontology	GO:0032432	1	8	0.235887	0.526862	ENSGALG00000016281	http://amigo.geneontology.org/amigo/term/GO:0032432
response to lipid	Gene Ontology	GO:0033993	1	8	0.235887	0.526862	ENSGALG00000016164	http://amigo.geneontology.org/amigo/term/GO:0033993
postreplication repair	Gene Ontology	GO:0006301	1	8	0.235887	0.526862	ENSGALG00000002781	http://amigo.geneontology.org/amigo/term/GO:0006301
autolysosome	Gene Ontology	GO:0044754	1	8	0.235887	0.526862	ENSGALG00000038721	http://amigo.geneontology.org/amigo/term/GO:0044754
cell adhesion	Gene Ontology	GO:0007155	6	135	0.236116	0.526862	ENSGALG00000008193|ENSGALG00000015132|ENSGALG00000009909|ENSGALG00000026891|ENSGALG00000009626|ENSGALG00000016941	http://amigo.geneontology.org/amigo/term/GO:0007155
integral component of membrane	Gene Ontology	GO:0016021	69	2087	0.240231	0.527617	ENSGALG00000040793|ENSGALG00000007878|ENSGALG00000011571|ENSGALG00000016288|ENSGALG00000008912|ENSGALG00000009880|ENSGALG00000017227|ENSGALG00000030032|ENSGALG00000030034|ENSGALG00000002714|ENSGALG00000038152|ENSGALG00000028683|ENSGALG00000014144|ENSGALG00000006681|ENSGALG00000005845|ENSGALG00000015012|ENSGALG00000019489|ENSGALG00000005102|ENSGALG00000017229|ENSGALG00000015554|ENSGALG00000037626|…	http://amigo.geneontology.org/amigo/term/GO:0016021
retrograde vesicle-mediated transport, Golgi to endoplasmic reticulum	Gene Ontology	GO:0006890	2	30	0.242584	0.527617	ENSGALG00000040793|ENSGALG00000015012	http://amigo.geneontology.org/amigo/term/GO:0006890
negative regulation of fat cell differentiation	Gene Ontology	GO:0045599	2	30	0.242584	0.527617	ENSGALG00000010412|ENSGALG00000033129	http://amigo.geneontology.org/amigo/term/GO:0045599
cell body	Gene Ontology	GO:0044297	2	30	0.242584	0.527617	ENSGALG00000015132|ENSGALG00000008974	http://amigo.geneontology.org/amigo/term/GO:0044297
flagellated sperm motility	Gene Ontology	GO:0030317	2	30	0.242584	0.527617	ENSGALG00000040498|ENSGALG00000000540	http://amigo.geneontology.org/amigo/term/GO:0030317
microtubule organizing center	Gene Ontology	GO:0005815	2	30	0.242584	0.527617	ENSGALG00000004663|ENSGALG00000006161	http://amigo.geneontology.org/amigo/term/GO:0005815
vesicle-mediated transport	Gene Ontology	GO:0016192	4	82	0.247412	0.527617	ENSGALG00000000521|ENSGALG00000031987|ENSGALG00000028018|ENSGALG00000010579	http://amigo.geneontology.org/amigo/term/GO:0016192
epithelial cell differentiation	Gene Ontology	GO:0030855	2	31	0.25358	0.527617	ENSGALG00000007668|ENSGALG00000006697	http://amigo.geneontology.org/amigo/term/GO:0030855
mitochondrial respiratory chain complex I assembly	Gene Ontology	GO:0032981	2	31	0.25358	0.527617	ENSGALG00000009983|ENSGALG00000017282	http://amigo.geneontology.org/amigo/term/GO:0032981
limb development	Gene Ontology	GO:0060173	2	31	0.25358	0.527617	ENSGALG00000008253|ENSGALG00000015132	http://amigo.geneontology.org/amigo/term/GO:0060173
electron transport chain	Gene Ontology	GO:0022900	2	31	0.25358	0.527617	ENSGALG00000013708|ENSGALG00000037996	http://amigo.geneontology.org/amigo/term/GO:0022900
extrinsic component of membrane	Gene Ontology	GO:0019898	2	31	0.25358	0.527617	ENSGALG00000015528|ENSGALG00000002973	http://amigo.geneontology.org/amigo/term/GO:0019898
microtubule motor activity	Gene Ontology	GO:0003777	2	31	0.25358	0.527617	ENSGALG00000010664|ENSGALG00000010057	http://amigo.geneontology.org/amigo/term/GO:0003777
fibroblast growth factor receptor signaling pathway	Gene Ontology	GO:0008543	2	31	0.25358	0.527617	ENSGALG00000027791|ENSGALG00000017287	http://amigo.geneontology.org/amigo/term/GO:0008543
cellular protein localization	Gene Ontology	GO:0034613	2	31	0.25358	0.527617	ENSGALG00000000540|ENSGALG00000016281	http://amigo.geneontology.org/amigo/term/GO:0034613
membrane raft	Gene Ontology	GO:0045121	4	83	0.253864	0.527617	ENSGALG00000003936|ENSGALG00000006805|ENSGALG00000010010|ENSGALG00000016281	http://amigo.geneontology.org/amigo/term/GO:0045121
very long-chain fatty acid metabolic process	Gene Ontology	GO:0000038	1	9	0.258399	0.527617	ENSGALG00000007132	http://amigo.geneontology.org/amigo/term/GO:0000038
extrinsic component of mitochondrial inner membrane	Gene Ontology	GO:0031314	1	9	0.258399	0.527617	ENSGALG00000006861	http://amigo.geneontology.org/amigo/term/GO:0031314
cell migration involved in sprouting angiogenesis	Gene Ontology	GO:0002042	1	9	0.258399	0.527617	ENSGALG00000041121	http://amigo.geneontology.org/amigo/term/GO:0002042
positive regulation of macrophage differentiation	Gene Ontology	GO:0045651	1	9	0.258399	0.527617	ENSGALG00000007625	http://amigo.geneontology.org/amigo/term/GO:0045651
peptidyl-proline hydroxylation to 4-hydroxy-L-proline	Gene Ontology	GO:0018401	1	9	0.258399	0.527617	ENSGALG00000010001	http://amigo.geneontology.org/amigo/term/GO:0018401
auditory receptor cell stereocilium organization	Gene Ontology	GO:0060088	1	9	0.258399	0.527617	ENSGALG00000039170	http://amigo.geneontology.org/amigo/term/GO:0060088
long-term synaptic depression	Gene Ontology	GO:0060292	1	9	0.258399	0.527617	ENSGALG00000015554	http://amigo.geneontology.org/amigo/term/GO:0060292
spinal cord development	Gene Ontology	GO:0021510	1	9	0.258399	0.527617	ENSGALG00000010583	http://amigo.geneontology.org/amigo/term/GO:0021510
regulation of protein kinase A signaling	Gene Ontology	GO:0010738	1	9	0.258399	0.527617	ENSGALG00000011537	http://amigo.geneontology.org/amigo/term/GO:0010738
melanosome organization	Gene Ontology	GO:0032438	1	9	0.258399	0.527617	ENSGALG00000028018	http://amigo.geneontology.org/amigo/term/GO:0032438
Ral GTPase binding	Gene Ontology	GO:0017160	1	9	0.258399	0.527617	ENSGALG00000008974	http://amigo.geneontology.org/amigo/term/GO:0017160
interstitial matrix	Gene Ontology	GO:0005614	1	9	0.258399	0.527617	ENSGALG00000010583	http://amigo.geneontology.org/amigo/term/GO:0005614
establishment of skin barrier	Gene Ontology	GO:0061436	1	9	0.258399	0.527617	ENSGALG00000004249	http://amigo.geneontology.org/amigo/term/GO:0061436
positive regulation of cholesterol efflux	Gene Ontology	GO:0010875	1	9	0.258399	0.527617	ENSGALG00000016164	http://amigo.geneontology.org/amigo/term/GO:0010875
cellular response to fibroblast growth factor stimulus	Gene Ontology	GO:0044344	1	9	0.258399	0.527617	ENSGALG00000033129	http://amigo.geneontology.org/amigo/term/GO:0044344
positive regulation of extrinsic apoptotic signaling pathway via death domain receptors	Gene Ontology	GO:1902043	1	9	0.258399	0.527617	ENSGALG00000009626	http://amigo.geneontology.org/amigo/term/GO:1902043
positive regulation of telomere capping	Gene Ontology	GO:1904355	1	9	0.258399	0.527617	ENSGALG00000020003	http://amigo.geneontology.org/amigo/term/GO:1904355
mitotic sister chromatid cohesion	Gene Ontology	GO:0007064	1	9	0.258399	0.527617	ENSGALG00000000632	http://amigo.geneontology.org/amigo/term/GO:0007064
DNA clamp loader activity	Gene Ontology	GO:0003689	1	9	0.258399	0.527617	ENSGALG00000000632	http://amigo.geneontology.org/amigo/term/GO:0003689
endocardial cushion development	Gene Ontology	GO:0003197	1	9	0.258399	0.527617	ENSGALG00000008253	http://amigo.geneontology.org/amigo/term/GO:0003197
ESCRT III complex	Gene Ontology	GO:0000815	1	9	0.258399	0.527617	ENSGALG00000006161	http://amigo.geneontology.org/amigo/term/GO:0000815
dendritic shaft	Gene Ontology	GO:0043198	1	9	0.258399	0.527617	ENSGALG00000035580	http://amigo.geneontology.org/amigo/term/GO:0043198
1-acylglycerol-3-phosphate O-acyltransferase activity	Gene Ontology	GO:0003841	1	9	0.258399	0.527617	ENSGALG00000011571	http://amigo.geneontology.org/amigo/term/GO:0003841
negative regulation of neurogenesis	Gene Ontology	GO:0050768	1	9	0.258399	0.527617	ENSGALG00000006997	http://amigo.geneontology.org/amigo/term/GO:0050768
retinal metabolic process	Gene Ontology	GO:0042574	1	9	0.258399	0.527617	ENSGALG00000007868	http://amigo.geneontology.org/amigo/term/GO:0042574
myofibril assembly	Gene Ontology	GO:0030239	1	9	0.258399	0.527617	ENSGALG00000006520	http://amigo.geneontology.org/amigo/term/GO:0030239
positive regulation of sprouting angiogenesis	Gene Ontology	GO:1903672	1	9	0.258399	0.527617	ENSGALG00000006418	http://amigo.geneontology.org/amigo/term/GO:1903672
maintenance of protein location in nucleus	Gene Ontology	GO:0051457	1	9	0.258399	0.527617	ENSGALG00000010048	http://amigo.geneontology.org/amigo/term/GO:0051457
negative regulation of cell-cell adhesion	Gene Ontology	GO:0022408	1	9	0.258399	0.527617	ENSGALG00000000608	http://amigo.geneontology.org/amigo/term/GO:0022408
somatic hypermutation of immunoglobulin genes	Gene Ontology	GO:0016446	1	9	0.258399	0.527617	ENSGALG00000010748	http://amigo.geneontology.org/amigo/term/GO:0016446
eukaryotic translation initiation factor 3 complex	Gene Ontology	GO:0005852	1	9	0.258399	0.527617	ENSGALG00000008187	http://amigo.geneontology.org/amigo/term/GO:0005852
phosphotransferase activity, alcohol group as acceptor	Gene Ontology	GO:0016773	1	9	0.258399	0.527617	ENSGALG00000030034	http://amigo.geneontology.org/amigo/term/GO:0016773
nuclear export signal receptor activity	Gene Ontology	GO:0005049	1	9	0.258399	0.527617	ENSGALG00000004707	http://amigo.geneontology.org/amigo/term/GO:0005049
2-oxoglutarate metabolic process	Gene Ontology	GO:0006103	1	9	0.258399	0.527617	ENSGALG00000000893	http://amigo.geneontology.org/amigo/term/GO:0006103
AP-3 adaptor complex	Gene Ontology	GO:0030123	1	9	0.258399	0.527617	ENSGALG00000031635	http://amigo.geneontology.org/amigo/term/GO:0030123
positive regulation of histone acetylation	Gene Ontology	GO:0035066	1	9	0.258399	0.527617	ENSGALG00000002781	http://amigo.geneontology.org/amigo/term/GO:0035066
calcium-dependent protein kinase C activity	Gene Ontology	GO:0004698	1	9	0.258399	0.527617	ENSGALG00000010000	http://amigo.geneontology.org/amigo/term/GO:0004698
lymph node development	Gene Ontology	GO:0048535	1	9	0.258399	0.527617	ENSGALG00000007625	http://amigo.geneontology.org/amigo/term/GO:0048535
iron ion transport	Gene Ontology	GO:0006826	1	9	0.258399	0.527617	ENSGALG00000030773	http://amigo.geneontology.org/amigo/term/GO:0006826
hindlimb morphogenesis	Gene Ontology	GO:0035137	1	9	0.258399	0.527617	ENSGALG00000008253	http://amigo.geneontology.org/amigo/term/GO:0035137
STAGA complex	Gene Ontology	GO:0030914	1	9	0.258399	0.527617	ENSGALG00000010048	http://amigo.geneontology.org/amigo/term/GO:0030914
apical junction complex	Gene Ontology	GO:0043296	1	9	0.258399	0.527617	ENSGALG00000000608	http://amigo.geneontology.org/amigo/term/GO:0043296
low-density lipoprotein particle binding	Gene Ontology	GO:0030169	1	9	0.258399	0.527617	ENSGALG00000009626	http://amigo.geneontology.org/amigo/term/GO:0030169
motile cilium assembly	Gene Ontology	GO:0044458	1	9	0.258399	0.527617	ENSGALG00000010299	http://amigo.geneontology.org/amigo/term/GO:0044458
response to pain	Gene Ontology	GO:0048265	1	9	0.258399	0.527617	ENSGALG00000008193	http://amigo.geneontology.org/amigo/term/GO:0048265
eyelid development in camera-type eye	Gene Ontology	GO:0061029	1	9	0.258399	0.527617	ENSGALG00000004249	http://amigo.geneontology.org/amigo/term/GO:0061029
positive regulation of DNA-directed DNA polymerase activity	Gene Ontology	GO:1900264	1	9	0.258399	0.527617	ENSGALG00000000632	http://amigo.geneontology.org/amigo/term/GO:1900264
B cell activation	Gene Ontology	GO:0042113	1	9	0.258399	0.527617	ENSGALG00000012292	http://amigo.geneontology.org/amigo/term/GO:0042113
kidney morphogenesis	Gene Ontology	GO:0060993	1	9	0.258399	0.527617	ENSGALG00000010412	http://amigo.geneontology.org/amigo/term/GO:0060993
purine nucleotide biosynthetic process	Gene Ontology	GO:0006164	1	9	0.258399	0.527617	ENSGALG00000013728	http://amigo.geneontology.org/amigo/term/GO:0006164
positive regulation of phosphorylation	Gene Ontology	GO:0042327	1	9	0.258399	0.527617	ENSGALG00000016138	http://amigo.geneontology.org/amigo/term/GO:0042327
reverse cholesterol transport	Gene Ontology	GO:0043691	1	9	0.258399	0.527617	ENSGALG00000016164	http://amigo.geneontology.org/amigo/term/GO:0043691
response to light stimulus	Gene Ontology	GO:0009416	1	9	0.258399	0.527617	ENSGALG00000030032	http://amigo.geneontology.org/amigo/term/GO:0009416
parallel fiber to Purkinje cell synapse	Gene Ontology	GO:0098688	1	9	0.258399	0.527617	ENSGALG00000008926	http://amigo.geneontology.org/amigo/term/GO:0098688
trans-Golgi network	Gene Ontology	GO:0005802	5	112	0.2621	0.528604	ENSGALG00000000608|ENSGALG00000028018|ENSGALG00000006830|ENSGALG00000031666|ENSGALG00000000913	http://amigo.geneontology.org/amigo/term/GO:0005802
voltage-gated potassium channel activity	Gene Ontology	GO:0005249	2	32	0.264587	0.528604	ENSGALG00000037626|ENSGALG00000010269	http://amigo.geneontology.org/amigo/term/GO:0005249
negative regulation of protein phosphorylation	Gene Ontology	GO:0001933	2	32	0.264587	0.528604	ENSGALG00000000903|ENSGALG00000041121	http://amigo.geneontology.org/amigo/term/GO:0001933
enzyme binding	Gene Ontology	GO:0019899	5	113	0.267719	0.528604	ENSGALG00000037632|ENSGALG00000006805|ENSGALG00000013708|ENSGALG00000000713|ENSGALG00000010000	http://amigo.geneontology.org/amigo/term/GO:0019899
cytoplasmic vesicle	Gene Ontology	GO:0031410	5	113	0.267719	0.528604	ENSGALG00000002804|ENSGALG00000006418|ENSGALG00000008926|ENSGALG00000008180|ENSGALG00000010579	http://amigo.geneontology.org/amigo/term/GO:0031410
endoplasmic reticulum	Gene Ontology	GO:0005783	17	470	0.268909	0.528604	ENSGALG00000040793|ENSGALG00000009992|ENSGALG00000006997|ENSGALG00000011571|ENSGALG00000010411|ENSGALG00000009881|ENSGALG00000004120|ENSGALG00000006783|ENSGALG00000010000|ENSGALG00000028683|ENSGALG00000000654|ENSGALG00000008736|ENSGALG00000006681|ENSGALG00000007278|ENSGALG00000015012|ENSGALG00000013708|ENSGALG00000009932	http://amigo.geneontology.org/amigo/term/GO:0005783
synapse	Gene Ontology	GO:0045202	8	200	0.270395	0.528604	ENSGALG00000008180|ENSGALG00000016138|ENSGALG00000007139|ENSGALG00000032590|ENSGALG00000011236|ENSGALG00000027482|ENSGALG00000012219|ENSGALG00000008562	http://amigo.geneontology.org/amigo/term/GO:0045202
vesicle	Gene Ontology	GO:0031982	3	59	0.275339	0.528604	ENSGALG00000002804|ENSGALG00000006837|ENSGALG00000031987	http://amigo.geneontology.org/amigo/term/GO:0031982
RNA polymerase II transcription factor binding	Gene Ontology	GO:0001085	2	33	0.275594	0.528604	ENSGALG00000000699|ENSGALG00000032097	http://amigo.geneontology.org/amigo/term/GO:0001085
intercellular bridge	Gene Ontology	GO:0045171	2	33	0.275594	0.528604	ENSGALG00000001726|ENSGALG00000008529	http://amigo.geneontology.org/amigo/term/GO:0045171
RNA polymerase II transcription regulatory region sequence-specific DNA binding	Gene Ontology	GO:0000977	7	172	0.275808	0.528604	ENSGALG00000011254|ENSGALG00000032097|ENSGALG00000042621|ENSGALG00000011327|ENSGALG00000008253|ENSGALG00000036378|ENSGALG00000027213	http://amigo.geneontology.org/amigo/term/GO:0000977
S-adenosyl-L-methionine binding	Gene Ontology	GO:1904047	1	10	0.28025	0.528604	ENSGALG00000006434	http://amigo.geneontology.org/amigo/term/GO:1904047
filopodium tip	Gene Ontology	GO:0032433	1	10	0.28025	0.528604	ENSGALG00000031987	http://amigo.geneontology.org/amigo/term/GO:0032433
fatty acid binding	Gene Ontology	GO:0005504	1	10	0.28025	0.528604	ENSGALG00000007132	http://amigo.geneontology.org/amigo/term/GO:0005504
nucleus organization	Gene Ontology	GO:0006997	1	10	0.28025	0.528604	ENSGALG00000006161	http://amigo.geneontology.org/amigo/term/GO:0006997
positive regulation of innate immune response	Gene Ontology	GO:0045089	1	10	0.28025	0.528604	ENSGALG00000006805	http://amigo.geneontology.org/amigo/term/GO:0045089
guanyl-nucleotide exchange factor complex	Gene Ontology	GO:0032045	1	10	0.28025	0.528604	ENSGALG00000006035	http://amigo.geneontology.org/amigo/term/GO:0032045
cysteine-type endopeptidase inhibitor activity involved in apoptotic process	Gene Ontology	GO:0043027	1	10	0.28025	0.528604	ENSGALG00000006175	http://amigo.geneontology.org/amigo/term/GO:0043027
cytochrome-c oxidase activity	Gene Ontology	GO:0004129	1	10	0.28025	0.528604	ENSGALG00000037996	http://amigo.geneontology.org/amigo/term/GO:0004129
regulation of G1/S transition of mitotic cell cycle	Gene Ontology	GO:2000045	1	10	0.28025	0.528604	ENSGALG00000002937	http://amigo.geneontology.org/amigo/term/GO:2000045
negative regulation of stem cell differentiation	Gene Ontology	GO:2000737	1	10	0.28025	0.528604	ENSGALG00000033129	http://amigo.geneontology.org/amigo/term/GO:2000737
gamete generation	Gene Ontology	GO:0007276	1	10	0.28025	0.528604	ENSGALG00000012049	http://amigo.geneontology.org/amigo/term/GO:0007276
aminoacyl-tRNA metabolism involved in translational fidelity	Gene Ontology	GO:0106074	1	10	0.28025	0.528604	ENSGALG00000002880	http://amigo.geneontology.org/amigo/term/GO:0106074
synaptic vesicle transport	Gene Ontology	GO:0048489	1	10	0.28025	0.528604	ENSGALG00000008180	http://amigo.geneontology.org/amigo/term/GO:0048489
regulation of cilium assembly	Gene Ontology	GO:1902017	1	10	0.28025	0.528604	ENSGALG00000009954	http://amigo.geneontology.org/amigo/term/GO:1902017
NADPH oxidase complex	Gene Ontology	GO:0043020	1	10	0.28025	0.528604	ENSGALG00000017235	http://amigo.geneontology.org/amigo/term/GO:0043020
intracellular cholesterol transport	Gene Ontology	GO:0032367	1	10	0.28025	0.528604	ENSGALG00000016164	http://amigo.geneontology.org/amigo/term/GO:0032367
proteasome regulatory particle, base subcomplex	Gene Ontology	GO:0008540	1	10	0.28025	0.528604	ENSGALG00000008236	http://amigo.geneontology.org/amigo/term/GO:0008540
positive regulation of receptor-mediated endocytosis	Gene Ontology	GO:0048260	1	10	0.28025	0.528604	ENSGALG00000003936	http://amigo.geneontology.org/amigo/term/GO:0048260
fibronectin binding	Gene Ontology	GO:0001968	1	10	0.28025	0.528604	ENSGALG00000009626	http://amigo.geneontology.org/amigo/term/GO:0001968
platelet alpha granule	Gene Ontology	GO:0031091	1	10	0.28025	0.528604	ENSGALG00000009626	http://amigo.geneontology.org/amigo/term/GO:0031091
3'-UTR-mediated mRNA destabilization	Gene Ontology	GO:0061158	1	10	0.28025	0.528604	ENSGALG00000033129	http://amigo.geneontology.org/amigo/term/GO:0061158
positive regulation of cell death	Gene Ontology	GO:0010942	1	10	0.28025	0.528604	ENSGALG00000007132	http://amigo.geneontology.org/amigo/term/GO:0010942
protein phosphatase inhibitor activity	Gene Ontology	GO:0004864	1	10	0.28025	0.528604	ENSGALG00000017370	http://amigo.geneontology.org/amigo/term/GO:0004864
vascular endothelial growth factor receptor signaling pathway	Gene Ontology	GO:0048010	1	10	0.28025	0.528604	ENSGALG00000010290	http://amigo.geneontology.org/amigo/term/GO:0048010
positive regulation of proteolysis	Gene Ontology	GO:0045862	1	10	0.28025	0.528604	ENSGALG00000000811	http://amigo.geneontology.org/amigo/term/GO:0045862
RNA polymerase binding	Gene Ontology	GO:0070063	1	10	0.28025	0.528604	ENSGALG00000002781	http://amigo.geneontology.org/amigo/term/GO:0070063
mitochondrial fusion	Gene Ontology	GO:0008053	1	10	0.28025	0.528604	ENSGALG00000008951	http://amigo.geneontology.org/amigo/term/GO:0008053
negative regulation of cell-matrix adhesion	Gene Ontology	GO:0001953	1	10	0.28025	0.528604	ENSGALG00000009626	http://amigo.geneontology.org/amigo/term/GO:0001953
mRNA 3'-UTR AU-rich region binding	Gene Ontology	GO:0035925	1	10	0.28025	0.528604	ENSGALG00000033129	http://amigo.geneontology.org/amigo/term/GO:0035925
negative regulation of oligodendrocyte differentiation	Gene Ontology	GO:0048715	1	10	0.28025	0.528604	ENSGALG00000010055	http://amigo.geneontology.org/amigo/term/GO:0048715
protein neddylation	Gene Ontology	GO:0045116	1	10	0.28025	0.528604	ENSGALG00000003812	http://amigo.geneontology.org/amigo/term/GO:0045116
phospholipid homeostasis	Gene Ontology	GO:0055091	1	10	0.28025	0.528604	ENSGALG00000016164	http://amigo.geneontology.org/amigo/term/GO:0055091
glycerolipid metabolic process	Gene Ontology	GO:0046486	1	10	0.28025	0.528604	ENSGALG00000033561	http://amigo.geneontology.org/amigo/term/GO:0046486
ventricular cardiac muscle cell action potential	Gene Ontology	GO:0086005	1	10	0.28025	0.528604	ENSGALG00000012044	http://amigo.geneontology.org/amigo/term/GO:0086005
anchored component of plasma membrane	Gene Ontology	GO:0046658	1	10	0.28025	0.528604	ENSGALG00000016902	http://amigo.geneontology.org/amigo/term/GO:0046658
aminoacyl-tRNA synthetase multienzyme complex	Gene Ontology	GO:0017101	1	10	0.28025	0.528604	ENSGALG00000000907	http://amigo.geneontology.org/amigo/term/GO:0017101
positive regulation of epidermal growth factor-activated receptor activity	Gene Ontology	GO:0045741	1	10	0.28025	0.528604	ENSGALG00000000949	http://amigo.geneontology.org/amigo/term/GO:0045741
glutamate metabolic process	Gene Ontology	GO:0006536	1	10	0.28025	0.528604	ENSGALG00000000893	http://amigo.geneontology.org/amigo/term/GO:0006536
3',5'-cyclic-AMP phosphodiesterase activity	Gene Ontology	GO:0004115	1	10	0.28025	0.528604	ENSGALG00000006035	http://amigo.geneontology.org/amigo/term/GO:0004115
animal organ development	Gene Ontology	GO:0048513	1	10	0.28025	0.528604	ENSGALG00000008253	http://amigo.geneontology.org/amigo/term/GO:0048513
centriole replication	Gene Ontology	GO:0007099	1	10	0.28025	0.528604	ENSGALG00000006925	http://amigo.geneontology.org/amigo/term/GO:0007099
NAD+ binding	Gene Ontology	GO:0070403	1	10	0.28025	0.528604	ENSGALG00000010769	http://amigo.geneontology.org/amigo/term/GO:0070403
dynein heavy chain binding	Gene Ontology	GO:0045504	1	10	0.28025	0.528604	ENSGALG00000009954	http://amigo.geneontology.org/amigo/term/GO:0045504
positive regulation of histone H3-K4 methylation	Gene Ontology	GO:0051571	1	10	0.28025	0.528604	ENSGALG00000002781	http://amigo.geneontology.org/amigo/term/GO:0051571
spindle pole centrosome	Gene Ontology	GO:0031616	1	10	0.28025	0.528604	ENSGALG00000032590	http://amigo.geneontology.org/amigo/term/GO:0031616
regulation of peptidyl-tyrosine phosphorylation	Gene Ontology	GO:0050730	1	10	0.28025	0.528604	ENSGALG00000010000	http://amigo.geneontology.org/amigo/term/GO:0050730
negative regulation of cAMP-mediated signaling	Gene Ontology	GO:0043951	1	10	0.28025	0.528604	ENSGALG00000006035	http://amigo.geneontology.org/amigo/term/GO:0043951
neural retina development	Gene Ontology	GO:0003407	1	10	0.28025	0.528604	ENSGALG00000006552	http://amigo.geneontology.org/amigo/term/GO:0003407
nucleoside metabolic process	Gene Ontology	GO:0009116	1	10	0.28025	0.528604	ENSGALG00000013728	http://amigo.geneontology.org/amigo/term/GO:0009116
positive regulation of amyloid-beta formation	Gene Ontology	GO:1902004	1	10	0.28025	0.528604	ENSGALG00000016164	http://amigo.geneontology.org/amigo/term/GO:1902004
TRAPP complex	Gene Ontology	GO:0030008	1	10	0.28025	0.528604	ENSGALG00000016387	http://amigo.geneontology.org/amigo/term/GO:0030008
positive regulation of long-term synaptic potentiation	Gene Ontology	GO:1900273	1	10	0.28025	0.528604	ENSGALG00000008193	http://amigo.geneontology.org/amigo/term/GO:1900273
cellular response to prostaglandin E stimulus	Gene Ontology	GO:0071380	1	10	0.28025	0.528604	ENSGALG00000010000	http://amigo.geneontology.org/amigo/term/GO:0071380
protein palmitoylation	Gene Ontology	GO:0018345	1	10	0.28025	0.528604	ENSGALG00000009881	http://amigo.geneontology.org/amigo/term/GO:0018345
dendritic spine	Gene Ontology	GO:0043197	3	60	0.283388	0.533345	ENSGALG00000035580|ENSGALG00000010958|ENSGALG00000008236	http://amigo.geneontology.org/amigo/term/GO:0043197
double-strand break repair via homologous recombination	Gene Ontology	GO:0000724	3	60	0.283388	0.533345	ENSGALG00000011128|ENSGALG00000002781|ENSGALG00000010356	http://amigo.geneontology.org/amigo/term/GO:0000724
extracellular space	Gene Ontology	GO:0005615	22	630	0.284148	0.533654	ENSGALG00000035282|ENSGALG00000008193|ENSGALG00000007668|ENSGALG00000006054|ENSGALG00000006830|ENSGALG00000027791|ENSGALG00000010290|ENSGALG00000011244|ENSGALG00000040444|ENSGALG00000007874|ENSGALG00000017287|ENSGALG00000030773|ENSGALG00000041121|ENSGALG00000016165|ENSGALG00000003936|ENSGALG00000011270|ENSGALG00000011271|ENSGALG00000006552|ENSGALG00000011274|ENSGALG00000017239|ENSGALG00000000907|…	http://amigo.geneontology.org/amigo/term/GO:0005615
signal transduction	Gene Ontology	GO:0007165	11	293	0.284803	0.533654	ENSGALG00000027633|ENSGALG00000009992|ENSGALG00000006054|ENSGALG00000007874|ENSGALG00000006552|ENSGALG00000000875|ENSGALG00000039935|ENSGALG00000011537|ENSGALG00000006697|ENSGALG00000006035|ENSGALG00000030379	http://amigo.geneontology.org/amigo/term/GO:0007165
substrate adhesion-dependent cell spreading	Gene Ontology	GO:0034446	2	34	0.286592	0.533806	ENSGALG00000031122|ENSGALG00000011406	http://amigo.geneontology.org/amigo/term/GO:0034446
positive regulation of protein ubiquitination	Gene Ontology	GO:0031398	2	34	0.286592	0.533806	ENSGALG00000007139|ENSGALG00000002781	http://amigo.geneontology.org/amigo/term/GO:0031398
double-strand break repair	Gene Ontology	GO:0006302	2	34	0.286592	0.533806	ENSGALG00000039815|ENSGALG00000010039	http://amigo.geneontology.org/amigo/term/GO:0006302
synaptic vesicle membrane	Gene Ontology	GO:0030672	2	34	0.286592	0.533806	ENSGALG00000029006|ENSGALG00000032958	http://amigo.geneontology.org/amigo/term/GO:0030672
nucleoplasm	Gene Ontology	GO:0005654	45	1356	0.288652	0.533806	ENSGALG00000016387|ENSGALG00000008529|ENSGALG00000009925|ENSGALG00000008974|ENSGALG00000007119|ENSGALG00000035800|ENSGALG00000038152|ENSGALG00000000657|ENSGALG00000006532|ENSGALG00000002937|ENSGALG00000012049|ENSGALG00000028253|ENSGALG00000039208|ENSGALG00000000817|ENSGALG00000042621|ENSGALG00000040464|ENSGALG00000029576|ENSGALG00000010036|ENSGALG00000000650|ENSGALG00000030378|ENSGALG00000017282|…	http://amigo.geneontology.org/amigo/term/GO:0005654
proton transmembrane transport	Gene Ontology	GO:1902600	3	61	0.291458	0.533806	ENSGALG00000030032|ENSGALG00000037996|ENSGALG00000007791	http://amigo.geneontology.org/amigo/term/GO:1902600
myosin complex	Gene Ontology	GO:0016459	2	35	0.297572	0.533806	ENSGALG00000006520|ENSGALG00000031987	http://amigo.geneontology.org/amigo/term/GO:0016459
collagen binding	Gene Ontology	GO:0005518	2	35	0.297572	0.533806	ENSGALG00000011271|ENSGALG00000011274	http://amigo.geneontology.org/amigo/term/GO:0005518
cellular response to insulin stimulus	Gene Ontology	GO:0032869	2	35	0.297572	0.533806	ENSGALG00000031987|ENSGALG00000006418	http://amigo.geneontology.org/amigo/term/GO:0032869
memory	Gene Ontology	GO:0007613	2	35	0.297572	0.533806	ENSGALG00000007278|ENSGALG00000028253	http://amigo.geneontology.org/amigo/term/GO:0007613
adult locomotory behavior	Gene Ontology	GO:0008344	2	35	0.297572	0.533806	ENSGALG00000003936|ENSGALG00000010131	http://amigo.geneontology.org/amigo/term/GO:0008344
eukaryotic 48S preinitiation complex	Gene Ontology	GO:0033290	1	11	0.301458	0.533806	ENSGALG00000008187	http://amigo.geneontology.org/amigo/term/GO:0033290
calcium-mediated signaling using intracellular calcium source	Gene Ontology	GO:0035584	1	11	0.301458	0.533806	ENSGALG00000017238	http://amigo.geneontology.org/amigo/term/GO:0035584
vesicle transport along microtubule	Gene Ontology	GO:0047496	1	11	0.301458	0.533806	ENSGALG00000032590	http://amigo.geneontology.org/amigo/term/GO:0047496
aortic valve morphogenesis	Gene Ontology	GO:0003180	1	11	0.301458	0.533806	ENSGALG00000032097	http://amigo.geneontology.org/amigo/term/GO:0003180
ESC/E(Z) complex	Gene Ontology	GO:0035098	1	11	0.301458	0.533806	ENSGALG00000003068	http://amigo.geneontology.org/amigo/term/GO:0035098
regulation of cytoskeleton organization	Gene Ontology	GO:0051493	1	11	0.301458	0.533806	ENSGALG00000008945	http://amigo.geneontology.org/amigo/term/GO:0051493
positive regulation of protein export from nucleus	Gene Ontology	GO:0046827	1	11	0.301458	0.533806	ENSGALG00000008199	http://amigo.geneontology.org/amigo/term/GO:0046827
definitive hemopoiesis	Gene Ontology	GO:0060216	1	11	0.301458	0.533806	ENSGALG00000033129	http://amigo.geneontology.org/amigo/term/GO:0060216
regulation of bone mineralization	Gene Ontology	GO:0030500	1	11	0.301458	0.533806	ENSGALG00000002765	http://amigo.geneontology.org/amigo/term/GO:0030500
regulation of long-term neuronal synaptic plasticity	Gene Ontology	GO:0048169	1	11	0.301458	0.533806	ENSGALG00000017238	http://amigo.geneontology.org/amigo/term/GO:0048169
proteasome core complex	Gene Ontology	GO:0005839	1	11	0.301458	0.533806	ENSGALG00000039387	http://amigo.geneontology.org/amigo/term/GO:0005839
epithelial tube branching involved in lung morphogenesis	Gene Ontology	GO:0060441	1	11	0.301458	0.533806	ENSGALG00000037632	http://amigo.geneontology.org/amigo/term/GO:0060441
negative regulation of reactive oxygen species metabolic process	Gene Ontology	GO:2000378	1	11	0.301458	0.533806	ENSGALG00000002781	http://amigo.geneontology.org/amigo/term/GO:2000378
negative regulation of interleukin-6 production	Gene Ontology	GO:0032715	1	11	0.301458	0.533806	ENSGALG00000010016	http://amigo.geneontology.org/amigo/term/GO:0032715
superoxide-generating NAD(P)H oxidase activity	Gene Ontology	GO:0016175	1	11	0.301458	0.533806	ENSGALG00000017235	http://amigo.geneontology.org/amigo/term/GO:0016175
rRNA methylation	Gene Ontology	GO:0031167	1	11	0.301458	0.533806	ENSGALG00000010360	http://amigo.geneontology.org/amigo/term/GO:0031167
diacylglycerol kinase activity	Gene Ontology	GO:0004143	1	11	0.301458	0.533806	ENSGALG00000033561	http://amigo.geneontology.org/amigo/term/GO:0004143
positive regulation of release of sequestered calcium ion into cytosol	Gene Ontology	GO:0051281	1	11	0.301458	0.533806	ENSGALG00000006418	http://amigo.geneontology.org/amigo/term/GO:0051281
glycogen biosynthetic process	Gene Ontology	GO:0005978	1	11	0.301458	0.533806	ENSGALG00000035535	http://amigo.geneontology.org/amigo/term/GO:0005978
negative regulation of stress fiber assembly	Gene Ontology	GO:0051497	1	11	0.301458	0.533806	ENSGALG00000035774	http://amigo.geneontology.org/amigo/term/GO:0051497
laminin binding	Gene Ontology	GO:0043236	1	11	0.301458	0.533806	ENSGALG00000009626	http://amigo.geneontology.org/amigo/term/GO:0043236
peptide cross-linking	Gene Ontology	GO:0018149	1	11	0.301458	0.533806	ENSGALG00000009626	http://amigo.geneontology.org/amigo/term/GO:0018149
hippo signaling	Gene Ontology	GO:0035329	1	11	0.301458	0.533806	ENSGALG00000010412	http://amigo.geneontology.org/amigo/term/GO:0035329
establishment of epithelial cell apical/basal polarity	Gene Ontology	GO:0045198	1	11	0.301458	0.533806	ENSGALG00000010663	http://amigo.geneontology.org/amigo/term/GO:0045198
carbonate dehydratase activity	Gene Ontology	GO:0004089	1	11	0.301458	0.533806	ENSGALG00000005855	http://amigo.geneontology.org/amigo/term/GO:0004089
neurotransmitter secretion	Gene Ontology	GO:0007269	1	11	0.301458	0.533806	ENSGALG00000003936	http://amigo.geneontology.org/amigo/term/GO:0007269
positive regulation of endothelial cell apoptotic process	Gene Ontology	GO:2000353	1	11	0.301458	0.533806	ENSGALG00000009626	http://amigo.geneontology.org/amigo/term/GO:2000353
ribosomal small subunit binding	Gene Ontology	GO:0043024	1	11	0.301458	0.533806	ENSGALG00000038902	http://amigo.geneontology.org/amigo/term/GO:0043024
endocrine pancreas development	Gene Ontology	GO:0031018	1	11	0.301458	0.533806	ENSGALG00000041154	http://amigo.geneontology.org/amigo/term/GO:0031018
magnesium ion transmembrane transport	Gene Ontology	GO:1903830	1	11	0.301458	0.533806	ENSGALG00000004268	http://amigo.geneontology.org/amigo/term/GO:1903830
GTP metabolic process	Gene Ontology	GO:0046039	1	11	0.301458	0.533806	ENSGALG00000010010	http://amigo.geneontology.org/amigo/term/GO:0046039
spliceosomal complex assembly	Gene Ontology	GO:0000245	1	11	0.301458	0.533806	ENSGALG00000037546	http://amigo.geneontology.org/amigo/term/GO:0000245
regulation of mitotic spindle organization	Gene Ontology	GO:0060236	1	11	0.301458	0.533806	ENSGALG00000007653	http://amigo.geneontology.org/amigo/term/GO:0060236
serine-type peptidase activity	Gene Ontology	GO:0008236	1	11	0.301458	0.533806	ENSGALG00000008193	http://amigo.geneontology.org/amigo/term/GO:0008236
positive regulation of gluconeogenesis	Gene Ontology	GO:0045722	1	11	0.301458	0.533806	ENSGALG00000017370	http://amigo.geneontology.org/amigo/term/GO:0045722
dynein complex	Gene Ontology	GO:0030286	1	11	0.301458	0.533806	ENSGALG00000010116	http://amigo.geneontology.org/amigo/term/GO:0030286
endosome transport via multivesicular body sorting pathway	Gene Ontology	GO:0032509	1	11	0.301458	0.533806	ENSGALG00000006161	http://amigo.geneontology.org/amigo/term/GO:0032509
diacylglycerol metabolic process	Gene Ontology	GO:0046339	1	11	0.301458	0.533806	ENSGALG00000033561	http://amigo.geneontology.org/amigo/term/GO:0046339
integral component of postsynaptic specialization membrane	Gene Ontology	GO:0099060	1	11	0.301458	0.533806	ENSGALG00000015132	http://amigo.geneontology.org/amigo/term/GO:0099060
calcium ion homeostasis	Gene Ontology	GO:0055074	1	11	0.301458	0.533806	ENSGALG00000010975	http://amigo.geneontology.org/amigo/term/GO:0055074
mitotic chromosome condensation	Gene Ontology	GO:0007076	1	11	0.301458	0.533806	ENSGALG00000006161	http://amigo.geneontology.org/amigo/term/GO:0007076
neuron projection	Gene Ontology	GO:0043005	7	178	0.303674	0.536843	ENSGALG00000008193|ENSGALG00000007278|ENSGALG00000007139|ENSGALG00000017238|ENSGALG00000015132|ENSGALG00000041635|ENSGALG00000010579	http://amigo.geneontology.org/amigo/term/GO:0043005
chaperone binding	Gene Ontology	GO:0051087	3	63	0.30764	0.536843	ENSGALG00000008253|ENSGALG00000030773|ENSGALG00000038129	http://amigo.geneontology.org/amigo/term/GO:0051087
ruffle membrane	Gene Ontology	GO:0032587	2	36	0.308526	0.536843	ENSGALG00000007139|ENSGALG00000015248	http://amigo.geneontology.org/amigo/term/GO:0032587
cell projection	Gene Ontology	GO:0042995	2	36	0.308526	0.536843	ENSGALG00000002804|ENSGALG00000006418	http://amigo.geneontology.org/amigo/term/GO:0042995
thymus development	Gene Ontology	GO:0048538	2	36	0.308526	0.536843	ENSGALG00000017237|ENSGALG00000007625	http://amigo.geneontology.org/amigo/term/GO:0048538
heart looping	Gene Ontology	GO:0001947	2	36	0.308526	0.536843	ENSGALG00000036378|ENSGALG00000032097	http://amigo.geneontology.org/amigo/term/GO:0001947
negative regulation of neuron differentiation	Gene Ontology	GO:0045665	2	36	0.308526	0.536843	ENSGALG00000007929|ENSGALG00000007668	http://amigo.geneontology.org/amigo/term/GO:0045665
GABA-ergic synapse	Gene Ontology	GO:0098982	2	36	0.308526	0.536843	ENSGALG00000016941|ENSGALG00000005419	http://amigo.geneontology.org/amigo/term/GO:0098982
Golgi apparatus	Gene Ontology	GO:0005794	17	485	0.310882	0.536843	ENSGALG00000040793|ENSGALG00000039815|ENSGALG00000000540|ENSGALG00000006805|ENSGALG00000031635|ENSGALG00000008974|ENSGALG00000006441|ENSGALG00000008208|ENSGALG00000010000|ENSGALG00000040464|ENSGALG00000016387|ENSGALG00000000654|ENSGALG00000031987|ENSGALG00000002973|ENSGALG00000003936|ENSGALG00000012049|ENSGALG00000027213	http://amigo.geneontology.org/amigo/term/GO:0005794
integrin binding	Gene Ontology	GO:0005178	3	64	0.315744	0.536843	ENSGALG00000006837|ENSGALG00000009626|ENSGALG00000035282	http://amigo.geneontology.org/amigo/term/GO:0005178
regulation of membrane potential	Gene Ontology	GO:0042391	3	64	0.315744	0.536843	ENSGALG00000000699|ENSGALG00000008222|ENSGALG00000007052	http://amigo.geneontology.org/amigo/term/GO:0042391
protein folding	Gene Ontology	GO:0006457	3	64	0.315744	0.536843	ENSGALG00000001726|ENSGALG00000000946|ENSGALG00000038129	http://amigo.geneontology.org/amigo/term/GO:0006457
actin cytoskeleton	Gene Ontology	GO:0015629	5	122	0.319306	0.536843	ENSGALG00000014144|ENSGALG00000008253|ENSGALG00000008945|ENSGALG00000031987|ENSGALG00000008912	http://amigo.geneontology.org/amigo/term/GO:0015629
cell cycle arrest	Gene Ontology	GO:0007050	2	37	0.319445	0.536843	ENSGALG00000006997|ENSGALG00000009626	http://amigo.geneontology.org/amigo/term/GO:0007050
protein homodimerization activity	Gene Ontology	GO:0042803	14	395	0.319709	0.536843	ENSGALG00000017237|ENSGALG00000005309|ENSGALG00000000707|ENSGALG00000011423|ENSGALG00000010412|ENSGALG00000041121|ENSGALG00000005509|ENSGALG00000000657|ENSGALG00000006161|ENSGALG00000035535|ENSGALG00000011327|ENSGALG00000000907|ENSGALG00000034262|ENSGALG00000016164	http://amigo.geneontology.org/amigo/term/GO:0042803
proteasome binding	Gene Ontology	GO:0070628	1	12	0.322043	0.536843	ENSGALG00000011128	http://amigo.geneontology.org/amigo/term/GO:0070628
olfactory bulb development	Gene Ontology	GO:0021772	1	12	0.322043	0.536843	ENSGALG00000010663	http://amigo.geneontology.org/amigo/term/GO:0021772
endothelial cell migration	Gene Ontology	GO:0043542	1	12	0.322043	0.536843	ENSGALG00000040969	http://amigo.geneontology.org/amigo/term/GO:0043542
biosynthetic process	Gene Ontology	GO:0009058	1	12	0.322043	0.536843	ENSGALG00000000893	http://amigo.geneontology.org/amigo/term/GO:0009058
regulation of metabolic process	Gene Ontology	GO:0019222	1	12	0.322043	0.536843	ENSGALG00000004120	http://amigo.geneontology.org/amigo/term/GO:0019222
positive regulation of interleukin-8 production	Gene Ontology	GO:0032757	1	12	0.322043	0.536843	ENSGALG00000007625	http://amigo.geneontology.org/amigo/term/GO:0032757
receptor signaling pathway via JAK-STAT	Gene Ontology	GO:0007259	1	12	0.322043	0.536843	ENSGALG00000010016	http://amigo.geneontology.org/amigo/term/GO:0007259
nuclear heterochromatin	Gene Ontology	GO:0005720	1	12	0.322043	0.536843	ENSGALG00000011254	http://amigo.geneontology.org/amigo/term/GO:0005720
response to muscle stretch	Gene Ontology	GO:0035994	1	12	0.322043	0.536843	ENSGALG00000016281	http://amigo.geneontology.org/amigo/term/GO:0035994
proteoglycan biosynthetic process	Gene Ontology	GO:0030166	1	12	0.322043	0.536843	ENSGALG00000019489	http://amigo.geneontology.org/amigo/term/GO:0030166
muscle fiber development	Gene Ontology	GO:0048747	1	12	0.322043	0.536843	ENSGALG00000016281	http://amigo.geneontology.org/amigo/term/GO:0048747
Fanconi anaemia nuclear complex	Gene Ontology	GO:0043240	1	12	0.322043	0.536843	ENSGALG00000000516	http://amigo.geneontology.org/amigo/term/GO:0043240
Flemming body	Gene Ontology	GO:0090543	1	12	0.322043	0.536843	ENSGALG00000000811	http://amigo.geneontology.org/amigo/term/GO:0090543
protein kinase A binding	Gene Ontology	GO:0051018	1	12	0.322043	0.536843	ENSGALG00000009995	http://amigo.geneontology.org/amigo/term/GO:0051018
cochlea morphogenesis	Gene Ontology	GO:0090103	1	12	0.322043	0.536843	ENSGALG00000004249	http://amigo.geneontology.org/amigo/term/GO:0090103
threonine-type endopeptidase activity	Gene Ontology	GO:0004298	1	12	0.322043	0.536843	ENSGALG00000039387	http://amigo.geneontology.org/amigo/term/GO:0004298
coreceptor activity	Gene Ontology	GO:0015026	1	12	0.322043	0.536843	ENSGALG00000024449	http://amigo.geneontology.org/amigo/term/GO:0015026
tissue homeostasis	Gene Ontology	GO:0001894	1	12	0.322043	0.536843	ENSGALG00000010412	http://amigo.geneontology.org/amigo/term/GO:0001894
cellular response to vascular endothelial growth factor stimulus	Gene Ontology	GO:0035924	1	12	0.322043	0.536843	ENSGALG00000024449	http://amigo.geneontology.org/amigo/term/GO:0035924
glycogen metabolic process	Gene Ontology	GO:0005977	1	12	0.322043	0.536843	ENSGALG00000010026	http://amigo.geneontology.org/amigo/term/GO:0005977
SWI/SNF complex	Gene Ontology	GO:0016514	1	12	0.322043	0.536843	ENSGALG00000009911	http://amigo.geneontology.org/amigo/term/GO:0016514
phosphatidylinositol-3-phosphate biosynthetic process	Gene Ontology	GO:0036092	1	12	0.322043	0.536843	ENSGALG00000009880	http://amigo.geneontology.org/amigo/term/GO:0036092
centrosome localization	Gene Ontology	GO:0051642	1	12	0.322043	0.536843	ENSGALG00000032590	http://amigo.geneontology.org/amigo/term/GO:0051642
embryonic camera-type eye morphogenesis	Gene Ontology	GO:0048596	1	12	0.322043	0.536843	ENSGALG00000007668	http://amigo.geneontology.org/amigo/term/GO:0048596
protein methylation	Gene Ontology	GO:0006479	1	12	0.322043	0.536843	ENSGALG00000039500	http://amigo.geneontology.org/amigo/term/GO:0006479
cytoskeleton-dependent cytokinesis	Gene Ontology	GO:0061640	1	12	0.322043	0.536843	ENSGALG00000000811	http://amigo.geneontology.org/amigo/term/GO:0061640
positive regulation of mitochondrial fission	Gene Ontology	GO:0090141	1	12	0.322043	0.536843	ENSGALG00000011274	http://amigo.geneontology.org/amigo/term/GO:0090141
superoxide anion generation	Gene Ontology	GO:0042554	1	12	0.322043	0.536843	ENSGALG00000017235	http://amigo.geneontology.org/amigo/term/GO:0042554
hydro-lyase activity	Gene Ontology	GO:0016836	1	12	0.322043	0.536843	ENSGALG00000005855	http://amigo.geneontology.org/amigo/term/GO:0016836
response to amphetamine	Gene Ontology	GO:0001975	1	12	0.322043	0.536843	ENSGALG00000007278	http://amigo.geneontology.org/amigo/term/GO:0001975
myoblast differentiation	Gene Ontology	GO:0045445	1	12	0.322043	0.536843	ENSGALG00000017287	http://amigo.geneontology.org/amigo/term/GO:0045445
regulation of double-strand break repair via homologous recombination	Gene Ontology	GO:0010569	1	12	0.322043	0.536843	ENSGALG00000000903	http://amigo.geneontology.org/amigo/term/GO:0010569
myofibril	Gene Ontology	GO:0030016	1	12	0.322043	0.536843	ENSGALG00000006520	http://amigo.geneontology.org/amigo/term/GO:0030016
maturation of SSU-rRNA	Gene Ontology	GO:0030490	1	12	0.322043	0.536843	ENSGALG00000006434	http://amigo.geneontology.org/amigo/term/GO:0030490
isotype switching	Gene Ontology	GO:0045190	1	12	0.322043	0.536843	ENSGALG00000010748	http://amigo.geneontology.org/amigo/term/GO:0045190
midbody abscission	Gene Ontology	GO:0061952	1	12	0.322043	0.536843	ENSGALG00000006161	http://amigo.geneontology.org/amigo/term/GO:0061952
negative regulation of fibroblast growth factor receptor signaling pathway	Gene Ontology	GO:0040037	1	12	0.322043	0.536843	ENSGALG00000009626	http://amigo.geneontology.org/amigo/term/GO:0040037
magnesium ion transmembrane transporter activity	Gene Ontology	GO:0015095	1	12	0.322043	0.536843	ENSGALG00000004268	http://amigo.geneontology.org/amigo/term/GO:0015095
muscle cell cellular homeostasis	Gene Ontology	GO:0046716	1	12	0.322043	0.536843	ENSGALG00000016281	http://amigo.geneontology.org/amigo/term/GO:0046716
transporter activity	Gene Ontology	GO:0005215	1	12	0.322043	0.536843	ENSGALG00000003879	http://amigo.geneontology.org/amigo/term/GO:0005215
formation of cytoplasmic translation initiation complex	Gene Ontology	GO:0001732	1	12	0.322043	0.536843	ENSGALG00000008187	http://amigo.geneontology.org/amigo/term/GO:0001732
cellular lipid metabolic process	Gene Ontology	GO:0044255	1	12	0.322043	0.536843	ENSGALG00000039831	http://amigo.geneontology.org/amigo/term/GO:0044255
cAMP binding	Gene Ontology	GO:0030552	1	12	0.322043	0.536843	ENSGALG00000011537	http://amigo.geneontology.org/amigo/term/GO:0030552
sensory perception of sound	Gene Ontology	GO:0007605	3	65	0.323853	0.538283	ENSGALG00000011269|ENSGALG00000008222|ENSGALG00000039170	http://amigo.geneontology.org/amigo/term/GO:0007605
photoreceptor outer segment	Gene Ontology	GO:0001750	2	38	0.330322	0.541051	ENSGALG00000009909|ENSGALG00000031987	http://amigo.geneontology.org/amigo/term/GO:0001750
positive regulation of cell growth	Gene Ontology	GO:0030307	2	38	0.330322	0.541051	ENSGALG00000011423|ENSGALG00000003879	http://amigo.geneontology.org/amigo/term/GO:0030307
protein serine/threonine phosphatase activity	Gene Ontology	GO:0004722	2	38	0.330322	0.541051	ENSGALG00000010026|ENSGALG00000000875	http://amigo.geneontology.org/amigo/term/GO:0004722
embryonic digit morphogenesis	Gene Ontology	GO:0042733	2	38	0.330322	0.541051	ENSGALG00000003219|ENSGALG00000030379	http://amigo.geneontology.org/amigo/term/GO:0042733
endoplasmic reticulum to Golgi vesicle-mediated transport	Gene Ontology	GO:0006888	3	66	0.331962	0.541051	ENSGALG00000040793|ENSGALG00000016387|ENSGALG00000000654	http://amigo.geneontology.org/amigo/term/GO:0006888
potassium ion transmembrane transport	Gene Ontology	GO:0071805	3	66	0.331962	0.541051	ENSGALG00000037626|ENSGALG00000010598|ENSGALG00000010269	http://amigo.geneontology.org/amigo/term/GO:0071805
chromatin	Gene Ontology	GO:0000785	3	66	0.331962	0.541051	ENSGALG00000000811|ENSGALG00000037546|ENSGALG00000009906	http://amigo.geneontology.org/amigo/term/GO:0000785
endomembrane system	Gene Ontology	GO:0012505	3	67	0.340068	0.541051	ENSGALG00000011571|ENSGALG00000037014|ENSGALG00000028018	http://amigo.geneontology.org/amigo/term/GO:0012505
postsynaptic membrane	Gene Ontology	GO:0045211	3	67	0.340068	0.541051	ENSGALG00000007119|ENSGALG00000008926|ENSGALG00000016281	http://amigo.geneontology.org/amigo/term/GO:0045211
mitochondrial matrix	Gene Ontology	GO:0005759	3	67	0.340068	0.541051	ENSGALG00000017282|ENSGALG00000009714|ENSGALG00000004057	http://amigo.geneontology.org/amigo/term/GO:0005759
vasculogenesis	Gene Ontology	GO:0001570	2	39	0.34115	0.541051	ENSGALG00000024449|ENSGALG00000032097	http://amigo.geneontology.org/amigo/term/GO:0001570
ATPase binding	Gene Ontology	GO:0051117	2	39	0.34115	0.541051	ENSGALG00000006681|ENSGALG00000031893	http://amigo.geneontology.org/amigo/term/GO:0051117
SNARE complex	Gene Ontology	GO:0031201	2	39	0.34115	0.541051	ENSGALG00000015012|ENSGALG00000037014	http://amigo.geneontology.org/amigo/term/GO:0031201
kinase binding	Gene Ontology	GO:0019900	2	39	0.34115	0.541051	ENSGALG00000015528|ENSGALG00000006697	http://amigo.geneontology.org/amigo/term/GO:0019900
extrinsic component of cytoplasmic side of plasma membrane	Gene Ontology	GO:0031234	2	39	0.34115	0.541051	ENSGALG00000007149|ENSGALG00000010269	http://amigo.geneontology.org/amigo/term/GO:0031234
regulation of heart rate	Gene Ontology	GO:0002027	1	13	0.342023	0.541051	ENSGALG00000016281	http://amigo.geneontology.org/amigo/term/GO:0002027
aerobic respiration	Gene Ontology	GO:0009060	1	13	0.342023	0.541051	ENSGALG00000017380	http://amigo.geneontology.org/amigo/term/GO:0009060
protein O-linked mannosylation	Gene Ontology	GO:0035269	1	13	0.342023	0.541051	ENSGALG00000010975	http://amigo.geneontology.org/amigo/term/GO:0035269
cellular_component	Gene Ontology	GO:0005575	1	13	0.342023	0.541051	ENSGALG00000007152	http://amigo.geneontology.org/amigo/term/GO:0005575
smooth muscle contraction	Gene Ontology	GO:0006939	1	13	0.342023	0.541051	ENSGALG00000006520	http://amigo.geneontology.org/amigo/term/GO:0006939
cardiac muscle tissue development	Gene Ontology	GO:0048738	1	13	0.342023	0.541051	ENSGALG00000007668	http://amigo.geneontology.org/amigo/term/GO:0048738
lipid phosphorylation	Gene Ontology	GO:0046834	1	13	0.342023	0.541051	ENSGALG00000033561	http://amigo.geneontology.org/amigo/term/GO:0046834
regulation of canonical Wnt signaling pathway	Gene Ontology	GO:0060828	1	13	0.342023	0.541051	ENSGALG00000010055	http://amigo.geneontology.org/amigo/term/GO:0060828
nuclear chromosome	Gene Ontology	GO:0000228	1	13	0.342023	0.541051	ENSGALG00000031768	http://amigo.geneontology.org/amigo/term/GO:0000228
transferase activity	Gene Ontology	GO:0016740	1	13	0.342023	0.541051	ENSGALG00000006434	http://amigo.geneontology.org/amigo/term/GO:0016740
ferrous iron binding	Gene Ontology	GO:0008198	1	13	0.342023	0.541051	ENSGALG00000010001	http://amigo.geneontology.org/amigo/term/GO:0008198
dendrite cytoplasm	Gene Ontology	GO:0032839	1	13	0.342023	0.541051	ENSGALG00000010622	http://amigo.geneontology.org/amigo/term/GO:0032839
plasma membrane raft	Gene Ontology	GO:0044853	1	13	0.342023	0.541051	ENSGALG00000015132	http://amigo.geneontology.org/amigo/term/GO:0044853
mitochondria-associated endoplasmic reticulum membrane	Gene Ontology	GO:0044233	1	13	0.342023	0.541051	ENSGALG00000028018	http://amigo.geneontology.org/amigo/term/GO:0044233
nuclear euchromatin	Gene Ontology	GO:0005719	1	13	0.342023	0.541051	ENSGALG00000006571	http://amigo.geneontology.org/amigo/term/GO:0005719
negative regulation of insulin secretion	Gene Ontology	GO:0046676	1	13	0.342023	0.541051	ENSGALG00000007152	http://amigo.geneontology.org/amigo/term/GO:0046676
endoderm development	Gene Ontology	GO:0007492	1	13	0.342023	0.541051	ENSGALG00000037632	http://amigo.geneontology.org/amigo/term/GO:0007492
regulation of neuron differentiation	Gene Ontology	GO:0045664	1	13	0.342023	0.541051	ENSGALG00000000713	http://amigo.geneontology.org/amigo/term/GO:0045664
retrograde protein transport, ER to cytosol	Gene Ontology	GO:0030970	1	13	0.342023	0.541051	ENSGALG00000010581	http://amigo.geneontology.org/amigo/term/GO:0030970
eukaryotic 43S preinitiation complex	Gene Ontology	GO:0016282	1	13	0.342023	0.541051	ENSGALG00000008187	http://amigo.geneontology.org/amigo/term/GO:0016282
1-phosphatidylinositol-3-kinase regulator activity	Gene Ontology	GO:0046935	1	13	0.342023	0.541051	ENSGALG00000010016	http://amigo.geneontology.org/amigo/term/GO:0046935
non-motile cilium	Gene Ontology	GO:0097730	1	13	0.342023	0.541051	ENSGALG00000010663	http://amigo.geneontology.org/amigo/term/GO:0097730
steroid hormone mediated signaling pathway	Gene Ontology	GO:0043401	1	13	0.342023	0.541051	ENSGALG00000007668	http://amigo.geneontology.org/amigo/term/GO:0043401
dendrite membrane	Gene Ontology	GO:0032590	1	13	0.342023	0.541051	ENSGALG00000035580	http://amigo.geneontology.org/amigo/term/GO:0032590
morphogenesis of an epithelium	Gene Ontology	GO:0002009	1	13	0.342023	0.541051	ENSGALG00000008253	http://amigo.geneontology.org/amigo/term/GO:0002009
negative regulation of actin filament polymerization	Gene Ontology	GO:0030837	1	13	0.342023	0.541051	ENSGALG00000041121	http://amigo.geneontology.org/amigo/term/GO:0030837
mRNA catabolic process	Gene Ontology	GO:0006402	1	13	0.342023	0.541051	ENSGALG00000041625	http://amigo.geneontology.org/amigo/term/GO:0006402
engulfment of apoptotic cell	Gene Ontology	GO:0043652	1	13	0.342023	0.541051	ENSGALG00000009626	http://amigo.geneontology.org/amigo/term/GO:0043652
positive regulation of G2/M transition of mitotic cell cycle	Gene Ontology	GO:0010971	1	13	0.342023	0.541051	ENSGALG00000009925	http://amigo.geneontology.org/amigo/term/GO:0010971
regulation of exocytosis	Gene Ontology	GO:0017157	1	13	0.342023	0.541051	ENSGALG00000031893	http://amigo.geneontology.org/amigo/term/GO:0017157
enzyme activator activity	Gene Ontology	GO:0008047	1	13	0.342023	0.541051	ENSGALG00000010000	http://amigo.geneontology.org/amigo/term/GO:0008047
positive regulation of focal adhesion assembly	Gene Ontology	GO:0051894	1	13	0.342023	0.541051	ENSGALG00000010290	http://amigo.geneontology.org/amigo/term/GO:0051894
mannosyltransferase activity	Gene Ontology	GO:0000030	1	13	0.342023	0.541051	ENSGALG00000010975	http://amigo.geneontology.org/amigo/term/GO:0000030
positive regulation of peptidyl-threonine phosphorylation	Gene Ontology	GO:0010800	1	13	0.342023	0.541051	ENSGALG00000007668	http://amigo.geneontology.org/amigo/term/GO:0010800
protein targeting to vacuole	Gene Ontology	GO:0006623	1	13	0.342023	0.541051	ENSGALG00000031635	http://amigo.geneontology.org/amigo/term/GO:0006623
actin polymerization or depolymerization	Gene Ontology	GO:0008154	1	13	0.342023	0.541051	ENSGALG00000036294	http://amigo.geneontology.org/amigo/term/GO:0008154
perinuclear region of cytoplasm	Gene Ontology	GO:0048471	10	278	0.342533	0.541051	ENSGALG00000017235|ENSGALG00000017237|ENSGALG00000006805|ENSGALG00000000608|ENSGALG00000011423|ENSGALG00000008974|ENSGALG00000010000|ENSGALG00000016387|ENSGALG00000009967|ENSGALG00000009995	http://amigo.geneontology.org/amigo/term/GO:0048471
cytoskeleton	Gene Ontology	GO:0005856	5	126	0.342634	0.541051	ENSGALG00000032958|ENSGALG00000010616|ENSGALG00000002804|ENSGALG00000015248|ENSGALG00000016281	http://amigo.geneontology.org/amigo/term/GO:0005856
regulation of transcription, DNA-templated	Gene Ontology	GO:0006355	7	187	0.346434	0.546546	ENSGALG00000040969|ENSGALG00000000638|ENSGALG00000033205|ENSGALG00000028253|ENSGALG00000009896|ENSGALG00000016281|ENSGALG00000000903	http://amigo.geneontology.org/amigo/term/GO:0006355
neural crest cell migration	Gene Ontology	GO:0001755	2	40	0.351923	0.553161	ENSGALG00000027213|ENSGALG00000040444	http://amigo.geneontology.org/amigo/term/GO:0001755
exocytosis	Gene Ontology	GO:0006887	2	40	0.351923	0.553161	ENSGALG00000031987|ENSGALG00000008926	http://amigo.geneontology.org/amigo/term/GO:0006887
peptidyl-threonine phosphorylation	Gene Ontology	GO:0018107	2	40	0.351923	0.553161	ENSGALG00000006144|ENSGALG00000006418	http://amigo.geneontology.org/amigo/term/GO:0018107
microtubule cytoskeleton organization	Gene Ontology	GO:0000226	3	69	0.356256	0.554675	ENSGALG00000010023|ENSGALG00000009915|ENSGALG00000010607	http://amigo.geneontology.org/amigo/term/GO:0000226
protein-containing complex	Gene Ontology	GO:0032991	8	220	0.357521	0.554675	ENSGALG00000006925|ENSGALG00000004203|ENSGALG00000007052|ENSGALG00000010023|ENSGALG00000008253|ENSGALG00000035800|ENSGALG00000010356|ENSGALG00000004057	http://amigo.geneontology.org/amigo/term/GO:0032991
proteasome-mediated ubiquitin-dependent protein catabolic process	Gene Ontology	GO:0043161	4	99	0.360155	0.554675	ENSGALG00000039387|ENSGALG00000011128|ENSGALG00000000699|ENSGALG00000000707	http://amigo.geneontology.org/amigo/term/GO:0043161
positive regulation of cell population proliferation	Gene Ontology	GO:0008284	7	190	0.360857	0.554675	ENSGALG00000027791|ENSGALG00000009925|ENSGALG00000011423|ENSGALG00000010412|ENSGALG00000035282|ENSGALG00000000949|ENSGALG00000017287	http://amigo.geneontology.org/amigo/term/GO:0008284
protein folding chaperone	Gene Ontology	GO:0044183	1	14	0.361415	0.554675	ENSGALG00000000946	http://amigo.geneontology.org/amigo/term/GO:0044183
proteasomal ubiquitin-independent protein catabolic process	Gene Ontology	GO:0010499	1	14	0.361415	0.554675	ENSGALG00000039387	http://amigo.geneontology.org/amigo/term/GO:0010499
protein serine/threonine kinase activator activity	Gene Ontology	GO:0043539	1	14	0.361415	0.554675	ENSGALG00000035282	http://amigo.geneontology.org/amigo/term/GO:0043539
insulin receptor binding	Gene Ontology	GO:0005158	1	14	0.361415	0.554675	ENSGALG00000035282	http://amigo.geneontology.org/amigo/term/GO:0005158
pharyngeal system development	Gene Ontology	GO:0060037	1	14	0.361415	0.554675	ENSGALG00000007668	http://amigo.geneontology.org/amigo/term/GO:0060037
positive regulation of reactive oxygen species metabolic process	Gene Ontology	GO:2000379	1	14	0.361415	0.554675	ENSGALG00000009626	http://amigo.geneontology.org/amigo/term/GO:2000379
negative regulation of microtubule depolymerization	Gene Ontology	GO:0007026	1	14	0.361415	0.554675	ENSGALG00000006456	http://amigo.geneontology.org/amigo/term/GO:0007026
RNA methylation	Gene Ontology	GO:0001510	1	14	0.361415	0.554675	ENSGALG00000010360	http://amigo.geneontology.org/amigo/term/GO:0001510
protein localization to membrane	Gene Ontology	GO:0072657	1	14	0.361415	0.554675	ENSGALG00000028018	http://amigo.geneontology.org/amigo/term/GO:0072657
melanocyte differentiation	Gene Ontology	GO:0030318	1	14	0.361415	0.554675	ENSGALG00000031987	http://amigo.geneontology.org/amigo/term/GO:0030318
protein export from nucleus	Gene Ontology	GO:0006611	1	14	0.361415	0.554675	ENSGALG00000004707	http://amigo.geneontology.org/amigo/term/GO:0006611
calcium channel complex	Gene Ontology	GO:0034704	1	14	0.361415	0.554675	ENSGALG00000009995	http://amigo.geneontology.org/amigo/term/GO:0034704
single-stranded DNA helicase activity	Gene Ontology	GO:0017116	1	14	0.361415	0.554675	ENSGALG00000000632	http://amigo.geneontology.org/amigo/term/GO:0017116
microtubule plus-end	Gene Ontology	GO:0035371	1	14	0.361415	0.554675	ENSGALG00000031987	http://amigo.geneontology.org/amigo/term/GO:0035371
negative regulation of peptidyl-serine phosphorylation	Gene Ontology	GO:0033137	1	14	0.361415	0.554675	ENSGALG00000016281	http://amigo.geneontology.org/amigo/term/GO:0033137
regulation of presynapse assembly	Gene Ontology	GO:1905606	1	14	0.361415	0.554675	ENSGALG00000016288	http://amigo.geneontology.org/amigo/term/GO:1905606
stress fiber	Gene Ontology	GO:0001725	2	41	0.362635	0.554675	ENSGALG00000008253|ENSGALG00000007139	http://amigo.geneontology.org/amigo/term/GO:0001725
late endosome membrane	Gene Ontology	GO:0031902	2	41	0.362635	0.554675	ENSGALG00000010411|ENSGALG00000031635	http://amigo.geneontology.org/amigo/term/GO:0031902
positive regulation of nucleic acid-templated transcription	Gene Ontology	GO:1903508	2	41	0.362635	0.554675	ENSGALG00000010048|ENSGALG00000009925	http://amigo.geneontology.org/amigo/term/GO:1903508
growth cone	Gene Ontology	GO:0030426	2	41	0.362635	0.554675	ENSGALG00000012219|ENSGALG00000016138	http://amigo.geneontology.org/amigo/term/GO:0030426
lung development	Gene Ontology	GO:0030324	2	41	0.362635	0.554675	ENSGALG00000008253|ENSGALG00000028483	http://amigo.geneontology.org/amigo/term/GO:0030324
postsynaptic density	Gene Ontology	GO:0014069	4	100	0.366874	0.560156	ENSGALG00000008806|ENSGALG00000015554|ENSGALG00000006418|ENSGALG00000015132	http://amigo.geneontology.org/amigo/term/GO:0014069
negative regulation of DNA-binding transcription factor activity	Gene Ontology	GO:0043433	2	42	0.373279	0.56254	ENSGALG00000000699|ENSGALG00000038902	http://amigo.geneontology.org/amigo/term/GO:0043433
apical plasma membrane	Gene Ontology	GO:0016324	5	132	0.377811	0.56254	ENSGALG00000015132|ENSGALG00000009955|ENSGALG00000008912|ENSGALG00000009958|ENSGALG00000039170	http://amigo.geneontology.org/amigo/term/GO:0016324
protein kinase C-activating G protein-coupled receptor signaling pathway	Gene Ontology	GO:0007205	1	15	0.380238	0.56254	ENSGALG00000033561	http://amigo.geneontology.org/amigo/term/GO:0007205
regulation of phosphatidylinositol 3-kinase activity	Gene Ontology	GO:0043551	1	15	0.380238	0.56254	ENSGALG00000010016	http://amigo.geneontology.org/amigo/term/GO:0043551
mitotic spindle pole	Gene Ontology	GO:0097431	1	15	0.380238	0.56254	ENSGALG00000007653	http://amigo.geneontology.org/amigo/term/GO:0097431
adult behavior	Gene Ontology	GO:0030534	1	15	0.380238	0.56254	ENSGALG00000016941	http://amigo.geneontology.org/amigo/term/GO:0030534
positive regulation of JUN kinase activity	Gene Ontology	GO:0043507	1	15	0.380238	0.56254	ENSGALG00000020003	http://amigo.geneontology.org/amigo/term/GO:0043507
ribosome	Gene Ontology	GO:0005840	1	15	0.380238	0.56254	ENSGALG00000008806	http://amigo.geneontology.org/amigo/term/GO:0005840
retinal ganglion cell axon guidance	Gene Ontology	GO:0031290	1	15	0.380238	0.56254	ENSGALG00000041121	http://amigo.geneontology.org/amigo/term/GO:0031290
transcription elongation from RNA polymerase II promoter	Gene Ontology	GO:0006368	1	15	0.380238	0.56254	ENSGALG00000034625	http://amigo.geneontology.org/amigo/term/GO:0006368
inner ear receptor cell stereocilium organization	Gene Ontology	GO:0060122	1	15	0.380238	0.56254	ENSGALG00000010663	http://amigo.geneontology.org/amigo/term/GO:0060122
embryonic pattern specification	Gene Ontology	GO:0009880	1	15	0.380238	0.56254	ENSGALG00000007668	http://amigo.geneontology.org/amigo/term/GO:0009880
negative regulation of smoothened signaling pathway	Gene Ontology	GO:0045879	1	15	0.380238	0.56254	ENSGALG00000007111	http://amigo.geneontology.org/amigo/term/GO:0045879
cell aging	Gene Ontology	GO:0007569	1	15	0.380238	0.56254	ENSGALG00000017235	http://amigo.geneontology.org/amigo/term/GO:0007569
delayed rectifier potassium channel activity	Gene Ontology	GO:0005251	1	15	0.380238	0.56254	ENSGALG00000037626	http://amigo.geneontology.org/amigo/term/GO:0005251
entrainment of circadian clock by photoperiod	Gene Ontology	GO:0043153	1	15	0.380238	0.56254	ENSGALG00000010026	http://amigo.geneontology.org/amigo/term/GO:0043153
poly(A) binding	Gene Ontology	GO:0008143	1	15	0.380238	0.56254	ENSGALG00000010622	http://amigo.geneontology.org/amigo/term/GO:0008143
homeostasis of number of cells	Gene Ontology	GO:0048872	1	15	0.380238	0.56254	ENSGALG00000015132	http://amigo.geneontology.org/amigo/term/GO:0048872
positive regulation of mitotic nuclear division	Gene Ontology	GO:0045840	1	15	0.380238	0.56254	ENSGALG00000035282	http://amigo.geneontology.org/amigo/term/GO:0045840
enzyme regulator activity	Gene Ontology	GO:0030234	1	15	0.380238	0.56254	ENSGALG00000010023	http://amigo.geneontology.org/amigo/term/GO:0030234
cortical cytoskeleton organization	Gene Ontology	GO:0030865	1	15	0.380238	0.56254	ENSGALG00000002804	http://amigo.geneontology.org/amigo/term/GO:0030865
cell projection assembly	Gene Ontology	GO:0030031	1	15	0.380238	0.56254	ENSGALG00000010010	http://amigo.geneontology.org/amigo/term/GO:0030031
negative regulation of mitotic cell cycle	Gene Ontology	GO:0045930	1	15	0.380238	0.56254	ENSGALG00000006997	http://amigo.geneontology.org/amigo/term/GO:0045930
iron-sulfur cluster assembly	Gene Ontology	GO:0016226	1	15	0.380238	0.56254	ENSGALG00000009983	http://amigo.geneontology.org/amigo/term/GO:0016226
NAD+ kinase activity	Gene Ontology	GO:0003951	1	15	0.380238	0.56254	ENSGALG00000033561	http://amigo.geneontology.org/amigo/term/GO:0003951
NADP binding	Gene Ontology	GO:0050661	1	15	0.380238	0.56254	ENSGALG00000005509	http://amigo.geneontology.org/amigo/term/GO:0050661
R-SMAD binding	Gene Ontology	GO:0070412	1	15	0.380238	0.56254	ENSGALG00000037780	http://amigo.geneontology.org/amigo/term/GO:0070412
female gonad development	Gene Ontology	GO:0008585	1	15	0.380238	0.56254	ENSGALG00000000516	http://amigo.geneontology.org/amigo/term/GO:0008585
regulation of mitotic spindle assembly	Gene Ontology	GO:1901673	1	15	0.380238	0.56254	ENSGALG00000006161	http://amigo.geneontology.org/amigo/term/GO:1901673
defense response	Gene Ontology	GO:0006952	1	15	0.380238	0.56254	ENSGALG00000017235	http://amigo.geneontology.org/amigo/term/GO:0006952
actin monomer binding	Gene Ontology	GO:0003785	1	15	0.380238	0.56254	ENSGALG00000010000	http://amigo.geneontology.org/amigo/term/GO:0003785
vesicle docking	Gene Ontology	GO:0048278	1	15	0.380238	0.56254	ENSGALG00000037014	http://amigo.geneontology.org/amigo/term/GO:0048278
inflammatory response	Gene Ontology	GO:0006954	4	102	0.380299	0.56254	ENSGALG00000007874|ENSGALG00000006697|ENSGALG00000006175|ENSGALG00000007052	http://amigo.geneontology.org/amigo/term/GO:0006954
regulation of protein stability	Gene Ontology	GO:0031647	2	43	0.38385	0.56681	ENSGALG00000007139|ENSGALG00000030379	http://amigo.geneontology.org/amigo/term/GO:0031647
lipid droplet	Gene Ontology	GO:0005811	2	43	0.38385	0.56681	ENSGALG00000008736|ENSGALG00000030379	http://amigo.geneontology.org/amigo/term/GO:0005811
nucleolus	Gene Ontology	GO:0005730	13	384	0.387323	0.568771	ENSGALG00000006805|ENSGALG00000008180|ENSGALG00000038902|ENSGALG00000008806|ENSGALG00000010884|ENSGALG00000028253|ENSGALG00000008249|ENSGALG00000010622|ENSGALG00000000650|ENSGALG00000039208|ENSGALG00000030378|ENSGALG00000041154|ENSGALG00000010579	http://amigo.geneontology.org/amigo/term/GO:0005730
RNA polymerase II cis-regulatory region sequence-specific DNA binding	Gene Ontology	GO:0000978	12	354	0.393154	0.568771	ENSGALG00000037632|ENSGALG00000004249|ENSGALG00000032097|ENSGALG00000033178|ENSGALG00000008253|ENSGALG00000010036|ENSGALG00000011327|ENSGALG00000000713|ENSGALG00000028483|ENSGALG00000004189|ENSGALG00000036378|ENSGALG00000012049	http://amigo.geneontology.org/amigo/term/GO:0000978
positive regulation of protein binding	Gene Ontology	GO:0032092	2	44	0.394344	0.568771	ENSGALG00000030378|ENSGALG00000008974	http://amigo.geneontology.org/amigo/term/GO:0032092
receptor complex	Gene Ontology	GO:0043235	5	135	0.395404	0.568771	ENSGALG00000014225|ENSGALG00000024449|ENSGALG00000009955|ENSGALG00000002765|ENSGALG00000009958	http://amigo.geneontology.org/amigo/term/GO:0043235
nuclear pore	Gene Ontology	GO:0005643	1	16	0.398506	0.568771	ENSGALG00000007653	http://amigo.geneontology.org/amigo/term/GO:0005643
positive regulation of axon extension	Gene Ontology	GO:0045773	1	16	0.398506	0.568771	ENSGALG00000005102	http://amigo.geneontology.org/amigo/term/GO:0045773
sensory perception of pain	Gene Ontology	GO:0019233	1	16	0.398506	0.568771	ENSGALG00000007278	http://amigo.geneontology.org/amigo/term/GO:0019233
motor neuron axon guidance	Gene Ontology	GO:0008045	1	16	0.398506	0.568771	ENSGALG00000041121	http://amigo.geneontology.org/amigo/term/GO:0008045
early endosome to late endosome transport	Gene Ontology	GO:0045022	1	16	0.398506	0.568771	ENSGALG00000002973	http://amigo.geneontology.org/amigo/term/GO:0045022
positive regulation of vascular endothelial growth factor production	Gene Ontology	GO:0010575	1	16	0.398506	0.568771	ENSGALG00000002781	http://amigo.geneontology.org/amigo/term/GO:0010575
blood vessel remodeling	Gene Ontology	GO:0001974	1	16	0.398506	0.568771	ENSGALG00000040444	http://amigo.geneontology.org/amigo/term/GO:0001974
membrane fusion	Gene Ontology	GO:0061025	1	16	0.398506	0.568771	ENSGALG00000015012	http://amigo.geneontology.org/amigo/term/GO:0061025
mitochondrion morphogenesis	Gene Ontology	GO:0070584	1	16	0.398506	0.568771	ENSGALG00000009983	http://amigo.geneontology.org/amigo/term/GO:0070584
cholesterol biosynthetic process	Gene Ontology	GO:0006695	1	16	0.398506	0.568771	ENSGALG00000030379	http://amigo.geneontology.org/amigo/term/GO:0006695
positive regulation of insulin secretion	Gene Ontology	GO:0032024	1	16	0.398506	0.568771	ENSGALG00000010000	http://amigo.geneontology.org/amigo/term/GO:0032024
negative regulation of epithelial to mesenchymal transition	Gene Ontology	GO:0010719	1	16	0.398506	0.568771	ENSGALG00000037632	http://amigo.geneontology.org/amigo/term/GO:0010719
preribosome, large subunit precursor	Gene Ontology	GO:0030687	1	16	0.398506	0.568771	ENSGALG00000000650	http://amigo.geneontology.org/amigo/term/GO:0030687
response to hormone	Gene Ontology	GO:0009725	1	16	0.398506	0.568771	ENSGALG00000037632	http://amigo.geneontology.org/amigo/term/GO:0009725
pituitary gland development	Gene Ontology	GO:0021983	1	16	0.398506	0.568771	ENSGALG00000037632	http://amigo.geneontology.org/amigo/term/GO:0021983
fibroblast growth factor binding	Gene Ontology	GO:0017134	1	16	0.398506	0.568771	ENSGALG00000009626	http://amigo.geneontology.org/amigo/term/GO:0017134
tumor necrosis factor receptor binding	Gene Ontology	GO:0005164	1	16	0.398506	0.568771	ENSGALG00000010039	http://amigo.geneontology.org/amigo/term/GO:0005164
extrinsic apoptotic signaling pathway	Gene Ontology	GO:0097191	1	16	0.398506	0.568771	ENSGALG00000006418	http://amigo.geneontology.org/amigo/term/GO:0097191
dynein light intermediate chain binding	Gene Ontology	GO:0051959	1	16	0.398506	0.568771	ENSGALG00000010116	http://amigo.geneontology.org/amigo/term/GO:0051959
cellular response to glucose stimulus	Gene Ontology	GO:0071333	1	16	0.398506	0.568771	ENSGALG00000017235	http://amigo.geneontology.org/amigo/term/GO:0071333
cell death	Gene Ontology	GO:0008219	1	16	0.398506	0.568771	ENSGALG00000006997	http://amigo.geneontology.org/amigo/term/GO:0008219
regulation of I-kappaB kinase/NF-kappaB signaling	Gene Ontology	GO:0043122	1	16	0.398506	0.568771	ENSGALG00000006418	http://amigo.geneontology.org/amigo/term/GO:0043122
mitotic G2 DNA damage checkpoint	Gene Ontology	GO:0007095	1	16	0.398506	0.568771	ENSGALG00000010665	http://amigo.geneontology.org/amigo/term/GO:0007095
positive regulation of apoptotic signaling pathway	Gene Ontology	GO:2001235	1	16	0.398506	0.568771	ENSGALG00000017239	http://amigo.geneontology.org/amigo/term/GO:2001235
ribosomal large subunit biogenesis	Gene Ontology	GO:0042273	1	16	0.398506	0.568771	ENSGALG00000000650	http://amigo.geneontology.org/amigo/term/GO:0042273
chaperone-mediated protein folding	Gene Ontology	GO:0061077	1	16	0.398506	0.568771	ENSGALG00000035461	http://amigo.geneontology.org/amigo/term/GO:0061077
positive regulation of cell cycle arrest	Gene Ontology	GO:0071158	1	16	0.398506	0.568771	ENSGALG00000002781	http://amigo.geneontology.org/amigo/term/GO:0071158
autophagosome maturation	Gene Ontology	GO:0097352	1	16	0.398506	0.568771	ENSGALG00000038721	http://amigo.geneontology.org/amigo/term/GO:0097352
TBP-class protein binding	Gene Ontology	GO:0017025	1	16	0.398506	0.568771	ENSGALG00000008236	http://amigo.geneontology.org/amigo/term/GO:0017025
Golgi to plasma membrane transport	Gene Ontology	GO:0006893	1	16	0.398506	0.568771	ENSGALG00000004663	http://amigo.geneontology.org/amigo/term/GO:0006893
bone resorption	Gene Ontology	GO:0045453	1	16	0.398506	0.568771	ENSGALG00000017235	http://amigo.geneontology.org/amigo/term/GO:0045453
positive regulation of protein kinase activity	Gene Ontology	GO:0045860	1	16	0.398506	0.568771	ENSGALG00000008193	http://amigo.geneontology.org/amigo/term/GO:0045860
extrinsic apoptotic signaling pathway in absence of ligand	Gene Ontology	GO:0097192	1	16	0.398506	0.568771	ENSGALG00000007625	http://amigo.geneontology.org/amigo/term/GO:0097192
vesicle transport along actin filament	Gene Ontology	GO:0030050	1	16	0.398506	0.568771	ENSGALG00000031987	http://amigo.geneontology.org/amigo/term/GO:0030050
T cell homeostasis	Gene Ontology	GO:0043029	1	16	0.398506	0.568771	ENSGALG00000007625	http://amigo.geneontology.org/amigo/term/GO:0043029
DNA-binding transcription repressor activity, RNA polymerase II-specific	Gene Ontology	GO:0001227	5	136	0.40126	0.572223	ENSGALG00000011254|ENSGALG00000004189|ENSGALG00000000713|ENSGALG00000012049|ENSGALG00000011327	http://amigo.geneontology.org/amigo/term/GO:0001227
sarcolemma	Gene Ontology	GO:0042383	2	45	0.404756	0.576246	ENSGALG00000015132|ENSGALG00000016281	http://amigo.geneontology.org/amigo/term/GO:0042383
hematopoietic progenitor cell differentiation	Gene Ontology	GO:0002244	2	45	0.404756	0.576246	ENSGALG00000011168|ENSGALG00000010579	http://amigo.geneontology.org/amigo/term/GO:0002244
protein dephosphorylation	Gene Ontology	GO:0006470	3	76	0.412339	0.578598	ENSGALG00000008199|ENSGALG00000010026|ENSGALG00000000875	http://amigo.geneontology.org/amigo/term/GO:0006470
fibrillar center	Gene Ontology	GO:0001650	3	76	0.412339	0.578598	ENSGALG00000033178|ENSGALG00000000638|ENSGALG00000009896	http://amigo.geneontology.org/amigo/term/GO:0001650
cysteine-type endopeptidase activity	Gene Ontology	GO:0004197	2	46	0.415082	0.578598	ENSGALG00000017239|ENSGALG00000008974	http://amigo.geneontology.org/amigo/term/GO:0004197
osteoblast differentiation	Gene Ontology	GO:0001649	2	46	0.415082	0.578598	ENSGALG00000010412|ENSGALG00000035282	http://amigo.geneontology.org/amigo/term/GO:0001649
protein sumoylation	Gene Ontology	GO:0016925	1	17	0.416238	0.578598	ENSGALG00000006428	http://amigo.geneontology.org/amigo/term/GO:0016925
hyaluronic acid binding	Gene Ontology	GO:0005540	1	17	0.416238	0.578598	ENSGALG00000042009	http://amigo.geneontology.org/amigo/term/GO:0005540
neural tube development	Gene Ontology	GO:0021915	1	17	0.416238	0.578598	ENSGALG00000040444	http://amigo.geneontology.org/amigo/term/GO:0021915
phosphoprotein phosphatase activity	Gene Ontology	GO:0004721	1	17	0.416238	0.578598	ENSGALG00000008199	http://amigo.geneontology.org/amigo/term/GO:0004721
regulation of mitochondrial membrane potential	Gene Ontology	GO:0051881	1	17	0.416238	0.578598	ENSGALG00000007868	http://amigo.geneontology.org/amigo/term/GO:0051881
positive regulation of transforming growth factor beta receptor signaling pathway	Gene Ontology	GO:0030511	1	17	0.416238	0.578598	ENSGALG00000009626	http://amigo.geneontology.org/amigo/term/GO:0030511
phospholipid transport	Gene Ontology	GO:0015914	1	17	0.416238	0.578598	ENSGALG00000009958	http://amigo.geneontology.org/amigo/term/GO:0015914
collagen catabolic process	Gene Ontology	GO:0030574	1	17	0.416238	0.578598	ENSGALG00000041093	http://amigo.geneontology.org/amigo/term/GO:0030574
mitotic cell cycle phase transition	Gene Ontology	GO:0044772	1	17	0.416238	0.578598	ENSGALG00000001718	http://amigo.geneontology.org/amigo/term/GO:0044772
positive regulation of extrinsic apoptotic signaling pathway	Gene Ontology	GO:2001238	1	17	0.416238	0.578598	ENSGALG00000007625	http://amigo.geneontology.org/amigo/term/GO:2001238
fatty acid biosynthetic process	Gene Ontology	GO:0006633	1	17	0.416238	0.578598	ENSGALG00000009714	http://amigo.geneontology.org/amigo/term/GO:0006633
positive regulation of cytokinesis	Gene Ontology	GO:0032467	1	17	0.416238	0.578598	ENSGALG00000010000	http://amigo.geneontology.org/amigo/term/GO:0032467
double-strand break repair via nonhomologous end joining	Gene Ontology	GO:0006303	1	17	0.416238	0.578598	ENSGALG00000011128	http://amigo.geneontology.org/amigo/term/GO:0006303
thyroid gland development	Gene Ontology	GO:0030878	1	17	0.416238	0.578598	ENSGALG00000037632	http://amigo.geneontology.org/amigo/term/GO:0030878
photoreceptor connecting cilium	Gene Ontology	GO:0032391	1	17	0.416238	0.578598	ENSGALG00000010663	http://amigo.geneontology.org/amigo/term/GO:0032391
protein kinase A regulatory subunit binding	Gene Ontology	GO:0034237	1	17	0.416238	0.578598	ENSGALG00000004663	http://amigo.geneontology.org/amigo/term/GO:0034237
mitochondrial small ribosomal subunit	Gene Ontology	GO:0005763	1	17	0.416238	0.578598	ENSGALG00000010296	http://amigo.geneontology.org/amigo/term/GO:0005763
maturation of SSU-rRNA from tricistronic rRNA transcript (SSU-rRNA, 5.8S rRNA, LSU-rRNA)	Gene Ontology	GO:0000462	1	17	0.416238	0.578598	ENSGALG00000000638	http://amigo.geneontology.org/amigo/term/GO:0000462
cyclin-dependent protein serine/threonine kinase activity	Gene Ontology	GO:0004693	1	17	0.416238	0.578598	ENSGALG00000006144	http://amigo.geneontology.org/amigo/term/GO:0004693
syntaxin-1 binding	Gene Ontology	GO:0017075	1	17	0.416238	0.578598	ENSGALG00000029006	http://amigo.geneontology.org/amigo/term/GO:0017075
positive regulation of viral genome replication	Gene Ontology	GO:0045070	1	17	0.416238	0.578598	ENSGALG00000037546	http://amigo.geneontology.org/amigo/term/GO:0045070
Ran GTPase binding	Gene Ontology	GO:0008536	1	17	0.416238	0.578598	ENSGALG00000004707	http://amigo.geneontology.org/amigo/term/GO:0008536
mismatch repair	Gene Ontology	GO:0006298	1	17	0.416238	0.578598	ENSGALG00000010748	http://amigo.geneontology.org/amigo/term/GO:0006298
gamma-tubulin binding	Gene Ontology	GO:0043015	1	17	0.416238	0.578598	ENSGALG00000007929	http://amigo.geneontology.org/amigo/term/GO:0043015
proteasomal protein catabolic process	Gene Ontology	GO:0010498	1	17	0.416238	0.578598	ENSGALG00000039387	http://amigo.geneontology.org/amigo/term/GO:0010498
early endosome membrane	Gene Ontology	GO:0031901	2	47	0.425317	0.586753	ENSGALG00000037780|ENSGALG00000015554	http://amigo.geneontology.org/amigo/term/GO:0031901
neural tube closure	Gene Ontology	GO:0001843	2	47	0.425317	0.586753	ENSGALG00000027213|ENSGALG00000031893	http://amigo.geneontology.org/amigo/term/GO:0001843
Golgi membrane	Gene Ontology	GO:0000139	6	172	0.427064	0.586753	ENSGALG00000040793|ENSGALG00000004663|ENSGALG00000019489|ENSGALG00000031987|ENSGALG00000037780|ENSGALG00000000913	http://amigo.geneontology.org/amigo/term/GO:0000139
mitochondrial inner membrane	Gene Ontology	GO:0005743	3	78	0.428104	0.586753	ENSGALG00000000802|ENSGALG00000006861|ENSGALG00000007878	http://amigo.geneontology.org/amigo/term/GO:0005743
ubiquitin protein ligase binding	Gene Ontology	GO:0031625	6	173	0.43231	0.586753	ENSGALG00000038721|ENSGALG00000009967|ENSGALG00000002781|ENSGALG00000003208|ENSGALG00000031893|ENSGALG00000030378	http://amigo.geneontology.org/amigo/term/GO:0031625
DNA recombination	Gene Ontology	GO:0006310	1	18	0.433448	0.586753	ENSGALG00000010748	http://amigo.geneontology.org/amigo/term/GO:0006310
negative regulation of extrinsic apoptotic signaling pathway via death domain receptors	Gene Ontology	GO:1902042	1	18	0.433448	0.586753	ENSGALG00000002781	http://amigo.geneontology.org/amigo/term/GO:1902042
amino acid transmembrane transporter activity	Gene Ontology	GO:0015171	1	18	0.433448	0.586753	ENSGALG00000017227	http://amigo.geneontology.org/amigo/term/GO:0015171
dendrite morphogenesis	Gene Ontology	GO:0048813	1	18	0.433448	0.586753	ENSGALG00000016138	http://amigo.geneontology.org/amigo/term/GO:0048813
axon extension	Gene Ontology	GO:0048675	1	18	0.433448	0.586753	ENSGALG00000008180	http://amigo.geneontology.org/amigo/term/GO:0048675
cullin family protein binding	Gene Ontology	GO:0097602	1	18	0.433448	0.586753	ENSGALG00000007111	http://amigo.geneontology.org/amigo/term/GO:0097602
developmental process	Gene Ontology	GO:0032502	1	18	0.433448	0.586753	ENSGALG00000001726	http://amigo.geneontology.org/amigo/term/GO:0032502
retina layer formation	Gene Ontology	GO:0010842	1	18	0.433448	0.586753	ENSGALG00000016138	http://amigo.geneontology.org/amigo/term/GO:0010842
regulation of mRNA stability	Gene Ontology	GO:0043488	1	18	0.433448	0.586753	ENSGALG00000010622	http://amigo.geneontology.org/amigo/term/GO:0043488
semaphorin receptor binding	Gene Ontology	GO:0030215	1	18	0.433448	0.586753	ENSGALG00000040444	http://amigo.geneontology.org/amigo/term/GO:0030215
positive regulation of telomerase activity	Gene Ontology	GO:0051973	1	18	0.433448	0.586753	ENSGALG00000020003	http://amigo.geneontology.org/amigo/term/GO:0051973
oligodendrocyte differentiation	Gene Ontology	GO:0048709	1	18	0.433448	0.586753	ENSGALG00000037632	http://amigo.geneontology.org/amigo/term/GO:0048709
regulation of neuron projection development	Gene Ontology	GO:0010975	1	18	0.433448	0.586753	ENSGALG00000036378	http://amigo.geneontology.org/amigo/term/GO:0010975
positive regulation of Wnt signaling pathway	Gene Ontology	GO:0030177	1	18	0.433448	0.586753	ENSGALG00000007929	http://amigo.geneontology.org/amigo/term/GO:0030177
intrinsic apoptotic signaling pathway in response to endoplasmic reticulum stress	Gene Ontology	GO:0070059	1	18	0.433448	0.586753	ENSGALG00000006681	http://amigo.geneontology.org/amigo/term/GO:0070059
negative regulation of proteasomal ubiquitin-dependent protein catabolic process	Gene Ontology	GO:0032435	1	18	0.433448	0.586753	ENSGALG00000030378	http://amigo.geneontology.org/amigo/term/GO:0032435
osteoclast differentiation	Gene Ontology	GO:0030316	1	18	0.433448	0.586753	ENSGALG00000010127	http://amigo.geneontology.org/amigo/term/GO:0030316
protein targeting	Gene Ontology	GO:0006605	1	18	0.433448	0.586753	ENSGALG00000030378	http://amigo.geneontology.org/amigo/term/GO:0006605
proteolysis involved in cellular protein catabolic process	Gene Ontology	GO:0051603	1	18	0.433448	0.586753	ENSGALG00000017239	http://amigo.geneontology.org/amigo/term/GO:0051603
molecular_function	Gene Ontology	GO:0003674	1	18	0.433448	0.586753	ENSGALG00000007152	http://amigo.geneontology.org/amigo/term/GO:0003674
intercalated disc	Gene Ontology	GO:0014704	1	18	0.433448	0.586753	ENSGALG00000015132	http://amigo.geneontology.org/amigo/term/GO:0014704
ventricular septum development	Gene Ontology	GO:0003281	1	18	0.433448	0.586753	ENSGALG00000008253	http://amigo.geneontology.org/amigo/term/GO:0003281
chromatin silencing	Gene Ontology	GO:0006342	1	18	0.433448	0.586753	ENSGALG00000009906	http://amigo.geneontology.org/amigo/term/GO:0006342
endoribonuclease activity	Gene Ontology	GO:0004521	1	18	0.433448	0.586753	ENSGALG00000011426	http://amigo.geneontology.org/amigo/term/GO:0004521
Golgi stack	Gene Ontology	GO:0005795	1	18	0.433448	0.586753	ENSGALG00000004002	http://amigo.geneontology.org/amigo/term/GO:0005795
transcription by RNA polymerase II	Gene Ontology	GO:0006366	2	48	0.435458	0.588541	ENSGALG00000014421|ENSGALG00000028483	http://amigo.geneontology.org/amigo/term/GO:0006366
ruffle	Gene Ontology	GO:0001726	2	48	0.435458	0.588541	ENSGALG00000031987|ENSGALG00000007149	http://amigo.geneontology.org/amigo/term/GO:0001726
actin filament organization	Gene Ontology	GO:0007015	3	79	0.435931	0.588649	ENSGALG00000002804|ENSGALG00000031987|ENSGALG00000013427	http://amigo.geneontology.org/amigo/term/GO:0007015
transcription regulator complex	Gene Ontology	GO:0005667	5	142	0.436228	0.588649	ENSGALG00000037632|ENSGALG00000009896|ENSGALG00000010412|ENSGALG00000000713|ENSGALG00000027213	http://amigo.geneontology.org/amigo/term/GO:0005667
protein domain specific binding	Gene Ontology	GO:0019904	4	111	0.440143	0.593463	ENSGALG00000007929|ENSGALG00000015012|ENSGALG00000006161|ENSGALG00000010269	http://amigo.geneontology.org/amigo/term/GO:0019904
intracellular membrane-bounded organelle	Gene Ontology	GO:0043231	7	207	0.442927	0.596746	ENSGALG00000003936|ENSGALG00000017237|ENSGALG00000013708|ENSGALG00000005845|ENSGALG00000000875|ENSGALG00000002804|ENSGALG00000010579	http://amigo.geneontology.org/amigo/term/GO:0043231
positive regulation of cell migration	Gene Ontology	GO:0030335	4	112	0.446702	0.598916	ENSGALG00000011423|ENSGALG00000007139|ENSGALG00000032097|ENSGALG00000040444	http://amigo.geneontology.org/amigo/term/GO:0030335
sialylation	Gene Ontology	GO:0097503	1	19	0.450152	0.598916	ENSGALG00000037773	http://amigo.geneontology.org/amigo/term/GO:0097503
behavioral fear response	Gene Ontology	GO:0001662	1	19	0.450152	0.598916	ENSGALG00000006997	http://amigo.geneontology.org/amigo/term/GO:0001662
protein K11-linked ubiquitination	Gene Ontology	GO:0070979	1	19	0.450152	0.598916	ENSGALG00000033593	http://amigo.geneontology.org/amigo/term/GO:0070979
positive regulation of macroautophagy	Gene Ontology	GO:0016239	1	19	0.450152	0.598916	ENSGALG00000011274	http://amigo.geneontology.org/amigo/term/GO:0016239
polyubiquitin modification-dependent protein binding	Gene Ontology	GO:0031593	1	19	0.450152	0.598916	ENSGALG00000010039	http://amigo.geneontology.org/amigo/term/GO:0031593
negative regulation of G1/S transition of mitotic cell cycle	Gene Ontology	GO:2000134	1	19	0.450152	0.598916	ENSGALG00000007139	http://amigo.geneontology.org/amigo/term/GO:2000134
filamentous actin	Gene Ontology	GO:0031941	1	19	0.450152	0.598916	ENSGALG00000031987	http://amigo.geneontology.org/amigo/term/GO:0031941
iron ion homeostasis	Gene Ontology	GO:0055072	1	19	0.450152	0.598916	ENSGALG00000030773	http://amigo.geneontology.org/amigo/term/GO:0055072
dendrite development	Gene Ontology	GO:0016358	1	19	0.450152	0.598916	ENSGALG00000008193	http://amigo.geneontology.org/amigo/term/GO:0016358
positive regulation of telomere maintenance via telomerase	Gene Ontology	GO:0032212	1	19	0.450152	0.598916	ENSGALG00000020003	http://amigo.geneontology.org/amigo/term/GO:0032212
regulation of endocytosis	Gene Ontology	GO:0030100	1	19	0.450152	0.598916	ENSGALG00000010579	http://amigo.geneontology.org/amigo/term/GO:0030100
positive regulation of protein-containing complex assembly	Gene Ontology	GO:0031334	1	19	0.450152	0.598916	ENSGALG00000010290	http://amigo.geneontology.org/amigo/term/GO:0031334
regulation of multicellular organism growth	Gene Ontology	GO:0040014	1	19	0.450152	0.598916	ENSGALG00000003879	http://amigo.geneontology.org/amigo/term/GO:0040014
positive regulation of apoptotic process	Gene Ontology	GO:0043065	4	113	0.453236	0.60255	ENSGALG00000012219|ENSGALG00000007278|ENSGALG00000007668|ENSGALG00000041121	http://amigo.geneontology.org/amigo/term/GO:0043065
DNA-binding transcription activator activity, RNA polymerase II-specific	Gene Ontology	GO:0001228	9	274	0.454844	0.604076	ENSGALG00000004249|ENSGALG00000032097|ENSGALG00000010036|ENSGALG00000033178|ENSGALG00000008253|ENSGALG00000006805|ENSGALG00000028483|ENSGALG00000036378|ENSGALG00000027213	http://amigo.geneontology.org/amigo/term/GO:0001228
nuclear matrix	Gene Ontology	GO:0016363	2	50	0.455446	0.604076	ENSGALG00000011254|ENSGALG00000006161	http://amigo.geneontology.org/amigo/term/GO:0016363
post-embryonic development	Gene Ontology	GO:0009791	2	50	0.455446	0.604076	ENSGALG00000030032|ENSGALG00000040444	http://amigo.geneontology.org/amigo/term/GO:0009791
mitochondrion	Gene Ontology	GO:0005739	17	534	0.456838	0.605453	ENSGALG00000017235|ENSGALG00000009983|ENSGALG00000000802|ENSGALG00000010000|ENSGALG00000005855|ENSGALG00000008280|ENSGALG00000035816|ENSGALG00000031758|ENSGALG00000007868|ENSGALG00000016164|ENSGALG00000028018|ENSGALG00000008951|ENSGALG00000000907|ENSGALG00000010607|ENSGALG00000002765|ENSGALG00000007848|ENSGALG00000004057	http://amigo.geneontology.org/amigo/term/GO:0005739
nucleic acid binding	Gene Ontology	GO:0003676	4	114	0.459746	0.605848	ENSGALG00000010884|ENSGALG00000004282|ENSGALG00000002880|ENSGALG00000009627	http://amigo.geneontology.org/amigo/term/GO:0003676
response to hypoxia	Gene Ontology	GO:0001666	2	51	0.465286	0.605848	ENSGALG00000010290|ENSGALG00000006783	http://amigo.geneontology.org/amigo/term/GO:0001666
beta-catenin binding	Gene Ontology	GO:0008013	2	51	0.465286	0.605848	ENSGALG00000000608|ENSGALG00000015132	http://amigo.geneontology.org/amigo/term/GO:0008013
activation of MAPKK activity	Gene Ontology	GO:0000186	1	20	0.466365	0.605848	ENSGALG00000020003	http://amigo.geneontology.org/amigo/term/GO:0000186
negative regulation of axon extension involved in axon guidance	Gene Ontology	GO:0048843	1	20	0.466365	0.605848	ENSGALG00000040444	http://amigo.geneontology.org/amigo/term/GO:0048843
polysomal ribosome	Gene Ontology	GO:0042788	1	20	0.466365	0.605848	ENSGALG00000030378	http://amigo.geneontology.org/amigo/term/GO:0042788
positive regulation of epithelial cell migration	Gene Ontology	GO:0010634	1	20	0.466365	0.605848	ENSGALG00000010000	http://amigo.geneontology.org/amigo/term/GO:0010634
basal plasma membrane	Gene Ontology	GO:0009925	1	20	0.466365	0.605848	ENSGALG00000006646	http://amigo.geneontology.org/amigo/term/GO:0009925
ovarian follicle development	Gene Ontology	GO:0001541	1	20	0.466365	0.605848	ENSGALG00000031768	http://amigo.geneontology.org/amigo/term/GO:0001541
response to estrogen	Gene Ontology	GO:0043627	1	20	0.466365	0.605848	ENSGALG00000002781	http://amigo.geneontology.org/amigo/term/GO:0043627
Golgi cisterna membrane	Gene Ontology	GO:0032580	1	20	0.466365	0.605848	ENSGALG00000037773	http://amigo.geneontology.org/amigo/term/GO:0032580
phosphatidylinositol 3-kinase complex	Gene Ontology	GO:0005942	1	20	0.466365	0.605848	ENSGALG00000010016	http://amigo.geneontology.org/amigo/term/GO:0005942
Notch binding	Gene Ontology	GO:0005112	1	20	0.466365	0.605848	ENSGALG00000011696	http://amigo.geneontology.org/amigo/term/GO:0005112
positive regulation of inflammatory response	Gene Ontology	GO:0050729	1	20	0.466365	0.605848	ENSGALG00000006646	http://amigo.geneontology.org/amigo/term/GO:0050729
interstrand cross-link repair	Gene Ontology	GO:0036297	1	20	0.466365	0.605848	ENSGALG00000000516	http://amigo.geneontology.org/amigo/term/GO:0036297
insulin secretion	Gene Ontology	GO:0030073	1	20	0.466365	0.605848	ENSGALG00000031987	http://amigo.geneontology.org/amigo/term/GO:0030073
methyltransferase activity	Gene Ontology	GO:0008168	1	20	0.466365	0.605848	ENSGALG00000010360	http://amigo.geneontology.org/amigo/term/GO:0008168
response to glucose	Gene Ontology	GO:0009749	1	20	0.466365	0.605848	ENSGALG00000009626	http://amigo.geneontology.org/amigo/term/GO:0009749
regulation of growth	Gene Ontology	GO:0040008	1	20	0.466365	0.605848	ENSGALG00000005309	http://amigo.geneontology.org/amigo/term/GO:0040008
mitogen-activated protein kinase binding	Gene Ontology	GO:0051019	1	20	0.466365	0.605848	ENSGALG00000002765	http://amigo.geneontology.org/amigo/term/GO:0051019
homeostasis of number of cells within a tissue	Gene Ontology	GO:0048873	1	20	0.466365	0.605848	ENSGALG00000034081	http://amigo.geneontology.org/amigo/term/GO:0048873
protein serine/threonine kinase activity	Gene Ontology	GO:0004674	6	181	0.473926	0.615203	ENSGALG00000034081|ENSGALG00000006681|ENSGALG00000038902|ENSGALG00000029510|ENSGALG00000010000|ENSGALG00000006418	http://amigo.geneontology.org/amigo/term/GO:0004674
small GTPase mediated signal transduction	Gene Ontology	GO:0007264	2	52	0.475021	0.61522	ENSGALG00000002804|ENSGALG00000010010	http://amigo.geneontology.org/amigo/term/GO:0007264
ubiquitin ligase complex	Gene Ontology	GO:0000151	2	52	0.475021	0.61522	ENSGALG00000010881|ENSGALG00000009906	http://amigo.geneontology.org/amigo/term/GO:0000151
activation of MAPK activity	Gene Ontology	GO:0000187	2	52	0.475021	0.61522	ENSGALG00000000907|ENSGALG00000009626	http://amigo.geneontology.org/amigo/term/GO:0000187
camera-type eye development	Gene Ontology	GO:0043010	1	21	0.482101	0.616901	ENSGALG00000003219	http://amigo.geneontology.org/amigo/term/GO:0043010
Hsp70 protein binding	Gene Ontology	GO:0030544	1	21	0.482101	0.616901	ENSGALG00000008249	http://amigo.geneontology.org/amigo/term/GO:0030544
U4/U6 x U5 tri-snRNP complex	Gene Ontology	GO:0046540	1	21	0.482101	0.616901	ENSGALG00000041625	http://amigo.geneontology.org/amigo/term/GO:0046540
ATP transmembrane transporter activity	Gene Ontology	GO:0005347	1	21	0.482101	0.616901	ENSGALG00000019662	http://amigo.geneontology.org/amigo/term/GO:0005347
cyclin-dependent protein kinase holoenzyme complex	Gene Ontology	GO:0000307	1	21	0.482101	0.616901	ENSGALG00000001718	http://amigo.geneontology.org/amigo/term/GO:0000307
negative regulation of TOR signaling	Gene Ontology	GO:0032007	1	21	0.482101	0.616901	ENSGALG00000009906	http://amigo.geneontology.org/amigo/term/GO:0032007
positive regulation of smoothened signaling pathway	Gene Ontology	GO:0045880	1	21	0.482101	0.616901	ENSGALG00000000540	http://amigo.geneontology.org/amigo/term/GO:0045880
oxidoreductase activity, acting on the CH-OH group of donors, NAD or NADP as acceptor	Gene Ontology	GO:0016616	1	21	0.482101	0.616901	ENSGALG00000009714	http://amigo.geneontology.org/amigo/term/GO:0016616
mitotic metaphase plate congression	Gene Ontology	GO:0007080	1	21	0.482101	0.616901	ENSGALG00000006161	http://amigo.geneontology.org/amigo/term/GO:0007080
beta-tubulin binding	Gene Ontology	GO:0048487	1	21	0.482101	0.616901	ENSGALG00000009967	http://amigo.geneontology.org/amigo/term/GO:0048487
positive regulation of Rho protein signal transduction	Gene Ontology	GO:0035025	1	21	0.482101	0.616901	ENSGALG00000010595	http://amigo.geneontology.org/amigo/term/GO:0035025
integral component of postsynaptic density membrane	Gene Ontology	GO:0099061	1	21	0.482101	0.616901	ENSGALG00000007278	http://amigo.geneontology.org/amigo/term/GO:0099061
semaphorin-plexin signaling pathway	Gene Ontology	GO:0071526	1	21	0.482101	0.616901	ENSGALG00000040444	http://amigo.geneontology.org/amigo/term/GO:0071526
cortical actin cytoskeleton organization	Gene Ontology	GO:0030866	1	21	0.482101	0.616901	ENSGALG00000010010	http://amigo.geneontology.org/amigo/term/GO:0030866
positive regulation of cell adhesion	Gene Ontology	GO:0045785	1	21	0.482101	0.616901	ENSGALG00000007149	http://amigo.geneontology.org/amigo/term/GO:0045785
cellular response to tumor necrosis factor	Gene Ontology	GO:0071356	2	54	0.494164	0.627971	ENSGALG00000002781|ENSGALG00000033129	http://amigo.geneontology.org/amigo/term/GO:0071356
mitotic spindle	Gene Ontology	GO:0072686	2	54	0.494164	0.627971	ENSGALG00000001726|ENSGALG00000009915	http://amigo.geneontology.org/amigo/term/GO:0072686
regulation of cell population proliferation	Gene Ontology	GO:0042127	3	87	0.49693	0.627971	ENSGALG00000011696|ENSGALG00000010001|ENSGALG00000000516	http://amigo.geneontology.org/amigo/term/GO:0042127
regulation of postsynaptic membrane potential	Gene Ontology	GO:0060078	1	22	0.497374	0.627971	ENSGALG00000017238	http://amigo.geneontology.org/amigo/term/GO:0060078
response to insulin	Gene Ontology	GO:0032868	1	22	0.497374	0.627971	ENSGALG00000038704	http://amigo.geneontology.org/amigo/term/GO:0032868
phosphatidylinositol-3,4,5-trisphosphate binding	Gene Ontology	GO:0005547	1	22	0.497374	0.627971	ENSGALG00000007149	http://amigo.geneontology.org/amigo/term/GO:0005547
photoreceptor cell maintenance	Gene Ontology	GO:0045494	1	22	0.497374	0.627971	ENSGALG00000010607	http://amigo.geneontology.org/amigo/term/GO:0045494
histone H3 acetylation	Gene Ontology	GO:0043966	1	22	0.497374	0.627971	ENSGALG00000010048	http://amigo.geneontology.org/amigo/term/GO:0043966
response to retinoic acid	Gene Ontology	GO:0032526	1	22	0.497374	0.627971	ENSGALG00000008253	http://amigo.geneontology.org/amigo/term/GO:0032526
trans-Golgi network membrane	Gene Ontology	GO:0032588	1	22	0.497374	0.627971	ENSGALG00000041093	http://amigo.geneontology.org/amigo/term/GO:0032588
establishment of mitotic spindle orientation	Gene Ontology	GO:0000132	1	22	0.497374	0.627971	ENSGALG00000032590	http://amigo.geneontology.org/amigo/term/GO:0000132
positive regulation of G1/S transition of mitotic cell cycle	Gene Ontology	GO:1900087	1	22	0.497374	0.627971	ENSGALG00000033593	http://amigo.geneontology.org/amigo/term/GO:1900087
ATP transport	Gene Ontology	GO:0015867	1	22	0.497374	0.627971	ENSGALG00000019662	http://amigo.geneontology.org/amigo/term/GO:0015867
response to calcium ion	Gene Ontology	GO:0051592	1	22	0.497374	0.627971	ENSGALG00000009626	http://amigo.geneontology.org/amigo/term/GO:0051592
Rho guanyl-nucleotide exchange factor activity	Gene Ontology	GO:0005089	1	22	0.497374	0.627971	ENSGALG00000011342	http://amigo.geneontology.org/amigo/term/GO:0005089
small-subunit processome	Gene Ontology	GO:0032040	1	22	0.497374	0.627971	ENSGALG00000000638	http://amigo.geneontology.org/amigo/term/GO:0032040
energy homeostasis	Gene Ontology	GO:0097009	1	22	0.497374	0.627971	ENSGALG00000003879	http://amigo.geneontology.org/amigo/term/GO:0097009
positive regulation of glucose import	Gene Ontology	GO:0046326	1	22	0.497374	0.627971	ENSGALG00000010010	http://amigo.geneontology.org/amigo/term/GO:0046326
microtubule cytoskeleton	Gene Ontology	GO:0015630	2	55	0.503568	0.63345	ENSGALG00000006456|ENSGALG00000031635	http://amigo.geneontology.org/amigo/term/GO:0015630
cell-cell adhesion	Gene Ontology	GO:0098609	2	55	0.503568	0.63345	ENSGALG00000017229|ENSGALG00000015132	http://amigo.geneontology.org/amigo/term/GO:0098609
cell differentiation	Gene Ontology	GO:0030154	7	221	0.509243	0.63587	ENSGALG00000037632|ENSGALG00000027791|ENSGALG00000040444|ENSGALG00000042621|ENSGALG00000011327|ENSGALG00000028483|ENSGALG00000017287	http://amigo.geneontology.org/amigo/term/GO:0030154
one-carbon metabolic process	Gene Ontology	GO:0006730	1	23	0.512197	0.63587	ENSGALG00000005855	http://amigo.geneontology.org/amigo/term/GO:0006730
positive regulation of cytosolic calcium ion concentration involved in phospholipase C-activating G protein-coupled signaling pathway	Gene Ontology	GO:0051482	1	23	0.512197	0.63587	ENSGALG00000010595	http://amigo.geneontology.org/amigo/term/GO:0051482
sulfotransferase activity	Gene Ontology	GO:0008146	1	23	0.512197	0.63587	ENSGALG00000019489	http://amigo.geneontology.org/amigo/term/GO:0008146
positive regulation of tyrosine phosphorylation of STAT protein	Gene Ontology	GO:0042531	1	23	0.512197	0.63587	ENSGALG00000007874	http://amigo.geneontology.org/amigo/term/GO:0042531
receptor internalization	Gene Ontology	GO:0031623	1	23	0.512197	0.63587	ENSGALG00000024449	http://amigo.geneontology.org/amigo/term/GO:0031623
gluconeogenesis	Gene Ontology	GO:0006094	1	23	0.512197	0.63587	ENSGALG00000030034	http://amigo.geneontology.org/amigo/term/GO:0006094
phosphatidylinositol 3-kinase signaling	Gene Ontology	GO:0014065	1	23	0.512197	0.63587	ENSGALG00000038704	http://amigo.geneontology.org/amigo/term/GO:0014065
COPII-coated ER to Golgi transport vesicle	Gene Ontology	GO:0030134	1	23	0.512197	0.63587	ENSGALG00000000654	http://amigo.geneontology.org/amigo/term/GO:0030134
mRNA export from nucleus	Gene Ontology	GO:0006406	1	23	0.512197	0.63587	ENSGALG00000007653	http://amigo.geneontology.org/amigo/term/GO:0006406
cyclin-dependent protein serine/threonine kinase regulator activity	Gene Ontology	GO:0016538	1	23	0.512197	0.63587	ENSGALG00000001718	http://amigo.geneontology.org/amigo/term/GO:0016538
positive regulation of protein import into nucleus	Gene Ontology	GO:0042307	1	23	0.512197	0.63587	ENSGALG00000000608	http://amigo.geneontology.org/amigo/term/GO:0042307
[truncated: 300 more rows]

## Sheet: Table S6
##Databases: KEGG PATHWAY, Gene Ontology
[truncated: 116 more rows]

[truncated: 2 more sheets: Table S7, TableS8]
